# Supplementary material for: 2-r-(4-Chloro­phen­yl)-6-c-phenyl-3,4,5,6-tetra­hydro-2H-thio­pyran-4-one 1-oxide
Source: Acta Crystallogr Sect E Struct Rep Online. 2008 Nov 20;64(Pt 12):o2367. doi: 10.1107/S1600536808037355 (PMC2959857; doi:10.1107/S1600536808037355)
Supplement: Supplementary file 1 [file e-64-o2367-sup1.cif]

##############################################################################
###                                                                        ###
###        Electronic paper (Acta Crystallographica Section E)             ###
###                                                                        ###
##############################################################################
#                                                                            #
# This CIF contains the data in a paper accepted for publication in Acta     #
# Crystallographica Section E. It conforms to the requirements of Notes      #
# for Authors for Section E, and has been peer reviewed under the auspices   #
# of the IUCr Commission on Journals.                                        #
#                                                                            #
# Full details of the Crystallographic Information File format               #
# are given in the paper "The Crystallographic Information File (CIF):       #
# a New Standard Archive File for Crystallography" by S. R. Hall, F. H.      #
# Allen and I. D. Brown [Acta Cryst. (1991), A47, 655-685].                  #
#                                                                            #
# The current version of the core CIF dictionary is obtainable from          #
# ftp://ftp.iucr.org/pub/cif_core.dic. The current version number is 2.4.    #
#                                                                            #
# Software is freely available for graphical display of the structure(s) in  #
# this CIF.  For information consult the CIF home page http://www.iucr.org/  #
# cif/home.html                                                              #
#                                                                            #
# This file may be used for bona fide research purposes within the           #
# scientific community so long as proper attribution is given to the journal # 
# article from which it was obtained.                                        #
#                                                                            #
##############################################################################
                                             
data_global
_audit_creation_method     'PLATON <TABLE ACC> option'
_journal_date_recd_electronic     2008-11-10
_journal_date_accepted     2008-11-11
_journal_name_full     'Acta Crystallographica, Section E'
_journal_year     2008
_journal_volume     64
_journal_issue     12
_journal_page_first     o2367
_journal_page_last     o2367
_journal_paper_category     QO
_journal_coeditor_code     HG2443
_publ_contact_author_name
;
A. Thiruvalluvar
;
_publ_contact_author_address
;
PG Research Department of Physics,
Rajah Serfoji Government College (Autonomous),
Thanjavur - 613 005,
Tamilnadu,
India.
;
_publ_contact_author_email     athiru@vsnl.net
_publ_contact_author_fax     'none'
_publ_contact_author_phone     '+91 4362 255490'
_publ_section_title
;\
2-<i>r</i>-(4-Chlorophenyl)-6-c-phenyl-3,4,5,6-tetrahydro-2<i>H</i>-thiopyran-\
4-one 1-oxide
;
loop_
    _publ_author_name
    _publ_author_footnote
    _publ_author_address
    'A. Thiruvalluvar'
;
?
;
;
PG Research Department of Physics,
Rajah Serfoji Government College (Autonomous),
Thanjavur 613 005,
Tamilnadu,
India
;
    'S. Balamurugan'
;
?
;
;
PG Research Department of Physics,
Rajah Serfoji Government College (Autonomous),
Thanjavur 613 005,
Tamilnadu,
India
;
    'R. J. Butcher'
;
?
;
;
Department of Chemistry,
Howard University,
525 College Street NW,
Washington, DC 20059,
USA
;
    'K. Pandiarajan'
;
?
;
;
Department of Chemistry,
Annamalai University,
Annamalai Nagar 608 002,
Tamilnadu,
India
;
    'D. Devanathan'
;
?
;
;
Department of Chemistry,
Annamalai University,
Annamalai Nagar 608 002,
Tamilnadu,
India
;
data_I
_chemical_name_systematic
;
2-r-(4-Chlorophenyl)-6-c-phenyl-3,4,5,6-tetrahydro-2<i>H</i>-thiopyran-4-one
1-oxide
;
_chemical_name_common     'thiopyran-4-one 1-oxide'
_chemical_formula_moiety     'C17 H15 Cl O2 S'
_chemical_formula_sum     'C17 H15 Cl O2 S'
_chemical_formula_structural     'C17 H15 Cl O2 S'
_chemical_formula_iupac     'C17 H15 Cl O2 S'
_chemical_formula_weight     318.81
_chemical_melting_point     417
_symmetry_cell_setting     Orthorhombic
_symmetry_space_group_name_H-M     'P n m a'
_symmetry_space_group_name_Hall     '-P 2ac 2n'
loop_
    _symmetry_equiv_pos_site_id
    _symmetry_equiv_pos_as_xyz
    1 x,y,z
    2 1/2-x,-y,1/2+z
    3 1/2+x,1/2-y,1/2-z
    4 -x,1/2+y,-z
    5 -x,-y,-z
    6 1/2+x,y,1/2-z
    7 1/2-x,1/2+y,1/2+z
    8 x,1/2-y,z
_cell_length_a     11.5195(5)
_cell_length_b     25.7589(12)
_cell_length_c     5.2248(2)
_cell_angle_alpha     90
_cell_angle_beta     90
_cell_angle_gamma     90
_cell_volume     1550.35(12)
_cell_formula_units_Z     4
_cell_measurement_reflns_used     9562
_cell_measurement_theta_min     2.96
_cell_measurement_theta_max     24.81
_cell_measurement_temperature     296(2)
_cell_special_details
;
?
;
_exptl_crystal_description     'thick'
_exptl_crystal_colour     'colourless'
_exptl_crystal_size_max     0.58
_exptl_crystal_size_mid     0.35
_exptl_crystal_size_min     0.15
_exptl_crystal_size_rad     ?
_exptl_crystal_density_diffrn     1.366
_exptl_crystal_density_meas     ?
_exptl_crystal_density_method     'Not Measured'
_exptl_crystal_F_000     664
_exptl_absorpt_coefficient_mu     0.382
_exptl_absorpt_correction_type     multi-scan
_exptl_absorpt_process_details     '(SADABS; Bruker, 2004)'
_exptl_absorpt_correction_T_min     0.8089
_exptl_absorpt_correction_T_max     0.9449
_exptl_special_details
;
;
_diffrn_ambient_temperature     296(2)
_diffrn_radiation_type     MoK\a
_diffrn_radiation_wavelength     0.71073
_diffrn_radiation_source     'fine-focus sealed tube'
_diffrn_radiation_monochromator     graphite
_diffrn_measurement_device_type     'Bruker APEXII CCD'
_diffrn_measurement_method     '\f and \w'
_diffrn_detector_area_resol_mean     0
_diffrn_reflns_number     33450
_diffrn_reflns_av_R_equivalents     0.0400
_diffrn_reflns_av_sigmaI/netI     0.0158
_diffrn_reflns_theta_min     1.58
_diffrn_reflns_theta_max     28.27
_diffrn_reflns_theta_full     25.00
_diffrn_measured_fraction_theta_max     1.000
_diffrn_measured_fraction_theta_full     1.000
_diffrn_reflns_limit_h_min     -15
_diffrn_reflns_limit_h_max     15
_diffrn_reflns_limit_k_min     -34
_diffrn_reflns_limit_k_max     34
_diffrn_reflns_limit_l_min     -6
_diffrn_reflns_limit_l_max     6
_diffrn_standards_number     0
_diffrn_standards_interval_count     0
_diffrn_standards_interval_time     0
_diffrn_standards_decay_%     0
_refine_special_details
;
Refinement of <i>F</i>^2^ against ALL reflections. The weighted <i>R</i>-factor
<i>wR</i> and goodness of fit <i>S</i> are based on <i>F</i>^2^, conventional
<i>R</i>-factors <i>R</i> are based on <i>F</i>, with <i>F</i> set to zero for
negative <i>F</i>^2^. The threshold expression of <i>F</i>^2^ >
2\s(<i>F</i>^2^) is used only for calculating <i>R</i>-factors(gt) <i>etc</i>.
and is not relevant to the choice of reflections for refinement.
<i>R</i>-factors based on <i>F</i>^2^ are statistically about twice as large
as those based on <i>F</i>, and <i>R</i>- factors based on ALL data will be
even larger.
;
_reflns_number_total     1954
_reflns_number_gt     1551
_reflns_threshold_expression     I>2\s(I)
_refine_ls_structure_factor_coef     Fsqd
_refine_ls_matrix_type     full
_refine_ls_R_factor_all     0.0806
_refine_ls_R_factor_gt     0.0605
_refine_ls_wR_factor_gt     0.1840
_refine_ls_wR_factor_ref     0.2113
_refine_ls_goodness_of_fit_ref     1.203
_refine_ls_restrained_S_all     1.203
_refine_ls_number_reflns     1954
_refine_ls_number_parameters     106
_refine_ls_number_restraints     0
_refine_ls_hydrogen_treatment     constr
_refine_ls_weighting_scheme     calc
_refine_ls_weighting_details
         'calc w=1/[\s^2^(Fo^2^)+(0.0825P)^2^+1.5305P] where P=(Fo^2^+2Fc^2^)/3'
_atom_sites_solution_hydrogens     geom
_atom_sites_solution_primary     direct
_atom_sites_solution_secondary     difmap
_refine_ls_shift/su_max     0.001
_refine_ls_shift/su_max_lt     0.001
_refine_ls_shift/su_mean     0.000
_refine_diff_density_max     0.315
_refine_diff_density_min     -0.421
_refine_ls_extinction_method     none
_refine_ls_extinction_coef     ?
loop_
    _atom_type_symbol
    _atom_type_description
    _atom_type_scat_dispersion_real
    _atom_type_scat_dispersion_imag
    _atom_type_scat_source
    S S 0.1246 0.1234 'International Tables Vol C Tables 4.2.6.8 and 6.1.1.4'
    O O 0.0106 0.0060 'International Tables Vol C Tables 4.2.6.8 and 6.1.1.4'
    Cl Cl 0.1484 0.1585 'International Tables Vol C Tables 4.2.6.8 and 6.1.1.4'
    H H 0.0000 0.0000 'International Tables Vol C Tables 4.2.6.8 and 6.1.1.4'
    C C 0.0033 0.0016 'International Tables Vol C Tables 4.2.6.8 and 6.1.1.4'
_computing_data_collection     'APEX2 (Bruker, 2004)'
_computing_cell_refinement     'APEX2 (Bruker, 2004)'
_computing_data_reduction     'SAINT-NT (Bruker, 2004)'
_computing_structure_solution     'SHELXS97 (Sheldrick, 2008)'
_computing_structure_refinement     'SHELXL97 (Sheldrick, 2008)'
_computing_molecular_graphics     'ORTEP-3 (Farrugia, 1997)'
_computing_publication_material     'PLATON (Spek, 2003)'
loop_
    _atom_site_type_symbol
    _atom_site_label
    _atom_site_fract_x
    _atom_site_fract_y
    _atom_site_fract_z
    _atom_site_U_iso_or_equiv
    _atom_site_thermal_displace_type
    _atom_site_calc_flag
    _atom_site_refinement_flags
    _atom_site_occupancy
    Cl Cl1 0.0955(4) 0.00160(11) 0.0431(9) 0.1475(18) Uani d P 0.500
    S S1 0.24636(8) 0.25000 0.27287(17) 0.0434(3) Uani d S 1.000
    O O1 0.3171(3) 0.25000 0.0330(5) 0.0614(10) Uani d S 1.000
    O O4 0.5597(3) 0.25000 0.7542(7) 0.0772(13) Uani d S 1.000
    C C2 0.3029(3) 0.19728(12) 0.4726(5) 0.0477(9) Uani d . 1.000
    C C3 0.4354(3) 0.20065(15) 0.4859(7) 0.0621(13) Uani d . 1.000
    C C4 0.4819(3) 0.25000 0.5959(8) 0.0581(16) Uani d S 1.000
    C C11 0.2583(3) 0.14695(14) 0.3651(7) 0.0593(11) Uani d . 1.000
    C C12 0.1618(4) 0.12411(19) 0.4657(10) 0.0873(18) Uani d . 1.000
    C C13 0.1167(5) 0.0784(2) 0.3692(16) 0.113(3) Uani d . 1.000
    C C14A 0.1685(7) 0.0557(2) 0.1666(16) 0.112(3) Uani d P 0.500
    C C14B 0.1685(7) 0.0557(2) 0.1666(16) 0.112(3) Uani d P 0.500
    C C15 0.2634(7) 0.0778(3) 0.0566(14) 0.124(3) Uani d . 1.000
    C C16 0.3087(5) 0.1234(2) 0.1524(10) 0.0940(19) Uani d . 1.000
    H H2 0.27192 0.20147 0.64603 0.0573 Uiso calc R 1.000
    H H3A 0.46377 0.17188 0.58808 0.0745 Uiso calc R 1.000
    H H3B 0.46629 0.19651 0.31439 0.0745 Uiso calc R 1.000
    H H12 0.12502 0.13981 0.60394 0.1053 Uiso calc R 1.000
    H H13 0.05139 0.06340 0.44321 0.1358 Uiso calc R 1.000
    H H14B 0.13910 0.02476 0.10157 0.1344 Uiso calc PR 0.500
    H H15 0.29807 0.06199 -0.08411 0.1492 Uiso calc R 1.000
    H H16 0.37304 0.13854 0.07466 0.1130 Uiso calc R 1.000
loop_
    _atom_site_aniso_label
    _atom_site_aniso_U_11
    _atom_site_aniso_U_22
    _atom_site_aniso_U_33
    _atom_site_aniso_U_12
    _atom_site_aniso_U_13
    _atom_site_aniso_U_23
    Cl1 0.168(3) 0.0895(18) 0.185(4) -0.0163(19) -0.060(3) -0.035(2)
    S1 0.0328(5) 0.0708(7) 0.0265(5) 0.0000 -0.0033(3) 0.0000
    O1 0.0611(19) 0.101(2) 0.0221(13) 0.0000 0.0046(13) 0.0000
    O4 0.0365(16) 0.138(3) 0.057(2) 0.0000 -0.0168(14) 0.0000
    C2 0.0413(14) 0.0715(18) 0.0304(13) 0.0054(13) -0.0019(11) 0.0014(12)
    C3 0.0390(15) 0.096(3) 0.0512(18) 0.0139(16) -0.0103(13) -0.0018(17)
    C4 0.0304(19) 0.106(4) 0.038(2) 0.0000 -0.0045(16) 0.0000
    C11 0.0562(18) 0.069(2) 0.0527(18) 0.0096(16) -0.0125(15) 0.0000(15)
    C12 0.063(2) 0.095(3) 0.104(4) -0.007(2) 0.009(2) -0.018(3)
    C13 0.092(4) 0.097(4) 0.150(6) -0.019(3) -0.005(4) -0.004(4)
    C14A 0.118(5) 0.080(3) 0.138(5) -0.001(3) -0.048(4) -0.017(3)
    C14B 0.118(5) 0.080(3) 0.138(5) -0.001(3) -0.048(4) -0.017(3)
    C15 0.156(6) 0.099(4) 0.118(5) 0.008(4) -0.006(4) -0.045(4)
    C16 0.111(4) 0.094(3) 0.077(3) -0.001(3) 0.013(3) -0.025(3)
_geom_special_details
;
Bond distances, angles <i>etc</i>. have been calculated using the rounded
fractional coordinates. All su's are estimated from the variances of the
(full) variance-covariance matrix. The cell e.s.d.'s are taken into account in
the estimation of distances, angles and torsion angles
;
loop_
    _geom_bond_atom_site_label_1
    _geom_bond_atom_site_label_2
    _geom_bond_site_symmetry_1
    _geom_bond_site_symmetry_2
    _geom_bond_distance
    _geom_bond_publ_flag
    Cl1 C14A . . 1.751(7) no
    Cl1 C14B . . 1.751(7) no
    Cl1 H14B . . 0.8400 no
    S1 C2 . . 1.832(3) no
    S1 C2 . 8_555 1.832(3) no
    S1 O1 . . 1.495(3) no
    O4 C4 . . 1.220(5) no
    C2 C3 . . 1.530(5) no
    C2 C11 . . 1.503(5) no
    C3 C4 . . 1.494(4) no
    C11 C12 . . 1.363(6) no
    C11 C16 . . 1.393(6) no
    C12 C13 . . 1.382(8) no
    C13 C14A . . 1.349(11) no
    C13 C14B . . 1.349(11) no
    C14A C15 . . 1.360(11) no
    C14B C15 . . 1.360(11) no
    C15 C16 . . 1.379(9) no
    C2 H2 . . 0.9800 no
    C3 H3A . . 0.9700 no
    C3 H3B . . 0.9700 no
    C12 H12 . . 0.9300 no
    C13 H13 . . 0.9300 no
    C14A H14B . . 0.9300 no
    C14B H14B . . 0.9300 no
    C15 H15 . . 0.9300 no
    C16 H16 . . 0.9300 no
loop_
    _geom_contact_atom_site_label_1
    _geom_contact_atom_site_label_2
    _geom_contact_distance
    _geom_contact_site_symmetry_1
    _geom_contact_site_symmetry_2
    _geom_contact_publ_flag
    Cl1 C15 3.645(9) . 2_554 no
    Cl1 H15 2.8200 . 2_555 no
    S1 O4 3.494(4) . 3_455 no
    S1 O4 3.276(4) . 3_456 no
    S1 C4 3.605(4) . 3_455 no
    S1 O4 3.494(4) . 6_455 no
    S1 O4 3.276(4) . 6_456 no
    S1 C4 3.605(4) . 6_455 no
    O1 O4 3.152(5) . 1_554 no
    O1 C2 3.232(4) . 1_554 no
    O1 C3 3.412(4) . 1_554 no
    O1 C4 2.970(5) . 1_554 no
    O1 C16 3.322(5) . . no
    O1 C2 3.232(4) . 8_554 no
    O1 C3 3.412(4) . 8_554 no
    O1 O4 3.152(5) . 8_554 no
    O1 C16 3.322(5) . 8_555 no
    O1 C4 2.970(5) . 8_554 no
    O4 O1 3.152(5) . 8_556 no
    O4 S1 3.276(4) . 6_556 no
    O4 S1 3.494(4) . 3_555 no
    O4 S1 3.276(4) . 3_556 no
    O4 O1 3.152(5) . 1_556 no
    O4 S1 3.494(4) . 6_555 no
    O1 H3B 2.6500 . 8_555 no
    O1 H2 2.4300 . 1_554 no
    O1 H2 2.4300 . 8_554 no
    O1 H3B 2.6500 . . no
    O4 H2 2.7900 . 3_556 no
    O4 H2 2.7900 . 6_556 no
    C2 O1 3.232(4) . 1_556 no
    C2 O1 3.232(4) . 8_556 no
    C3 O1 3.412(4) . 1_556 no
    C3 O1 3.412(4) . 8_556 no
    C4 S1 3.605(4) . 3_555 no
    C4 O1 2.970(5) . 1_556 no
    C4 S1 3.605(4) . 6_555 no
    C4 O1 2.970(5) . 8_556 no
    C12 C15 3.511(9) . 1_556 no
    C15 C12 3.511(9) . 1_554 no
    C15 Cl1 3.645(9) . 2_555 no
    C16 O1 3.322(5) . . no
    C3 H16 2.7700 . . no
    C16 H3B 2.7500 . . no
    H2 O1 2.4300 . 1_556 no
    H2 H12 2.3300 . . no
    H2 O4 2.7900 . 3_456 no
    H2 O4 2.7900 . 6_456 no
    H2 O1 2.4300 . 8_556 no
    H2 H2 2.5000 . 8_555 no
    H3A H12 2.5900 . 6_556 no
    H3B O1 2.6500 . . no
    H3B C16 2.7500 . . no
    H3B H16 2.2300 . . no
    H12 H2 2.3300 . . no
    H12 H3A 2.5900 . 6_456 no
    H15 Cl1 2.8200 . 2_554 no
    H16 C3 2.7700 . . no
    H16 H3B 2.2300 . . no
loop_
    _geom_angle_atom_site_label_1
    _geom_angle_atom_site_label_2
    _geom_angle_atom_site_label_3
    _geom_angle_site_symmetry_1
    _geom_angle_site_symmetry_2
    _geom_angle_site_symmetry_3
    _geom_angle
    _geom_angle_publ_flag
    C14A Cl1 H14B . . . 8.00 no
    C14B Cl1 H14B . . . 8.00 no
    C2 S1 C2 . . 8_555 95.66(14) no
    O1 S1 C2 . . . 106.48(13) no
    O1 S1 C2 . . 8_555 106.48(13) no
    C3 C2 C11 . . . 114.0(3) no
    S1 C2 C3 . . . 109.8(2) no
    S1 C2 C11 . . . 107.8(2) no
    C2 C3 C4 . . . 115.0(3) no
    C3 C4 C3 . . 8_555 116.6(3) no
    O4 C4 C3 . . . 121.62(19) no
    O4 C4 C3 . . 8_555 121.62(19) no
    C12 C11 C16 . . . 117.4(4) no
    C2 C11 C16 . . . 122.1(4) no
    C2 C11 C12 . . . 120.5(3) no
    C11 C12 C13 . . . 122.2(5) no
    C12 C13 C14A . . . 119.3(6) no
    C12 C13 C14B . . . 119.3(6) no
    Cl1 C14A C15 . . . 124.3(6) no
    Cl1 C14A C13 . . . 115.0(6) no
    C13 C14A C15 . . . 120.4(6) no
    Cl1 C14B C15 . . . 124.3(6) no
    C13 C14B C15 . . . 120.4(6) no
    Cl1 C14B C13 . . . 115.0(6) no
    C14A C15 C16 . . . 120.5(7) no
    C14B C15 C16 . . . 120.5(7) no
    C11 C16 C15 . . . 120.2(5) no
    S1 C2 H2 . . . 108.00 no
    C3 C2 H2 . . . 108.00 no
    C11 C2 H2 . . . 108.00 no
    C2 C3 H3A . . . 109.00 no
    C2 C3 H3B . . . 109.00 no
    C4 C3 H3A . . . 109.00 no
    C4 C3 H3B . . . 108.00 no
    H3A C3 H3B . . . 108.00 no
    C11 C12 H12 . . . 119.00 no
    C13 C12 H12 . . . 119.00 no
    C12 C13 H13 . . . 120.00 no
    C14A C13 H13 . . . 120.00 no
    C14B C13 H13 . . . 120.00 no
    Cl1 C14A H14B . . . 8.00 no
    C13 C14A H14B . . . 120.00 no
    C15 C14A H14B . . . 120.00 no
    Cl1 C14B H14B . . . 8.00 no
    C13 C14B H14B . . . 120.00 no
    C15 C14B H14B . . . 120.00 no
    C14A C15 H15 . . . 120.00 no
    C14B C15 H15 . . . 120.00 no
    C16 C15 H15 . . . 120.00 no
    C11 C16 H16 . . . 120.00 no
    C15 C16 H16 . . . 120.00 no
loop_
    _geom_torsion_atom_site_label_1
    _geom_torsion_atom_site_label_2
    _geom_torsion_atom_site_label_3
    _geom_torsion_atom_site_label_4
    _geom_torsion_site_symmetry_1
    _geom_torsion_site_symmetry_2
    _geom_torsion_site_symmetry_3
    _geom_torsion_site_symmetry_4
    _geom_torsion
    _geom_torsion_publ_flag
    O1 S1 C2 C3 . . . . 48.2(2) no
    O1 S1 C2 C11 . . . . -76.5(2) no
    C2 S1 C2 C3 8_555 . . . -60.9(2) no
    C2 S1 C2 C11 8_555 . . . 174.5(2) no
    S1 C2 C3 C4 . . . . 59.9(3) no
    C11 C2 C3 C4 . . . . -179.1(3) no
    S1 C2 C11 C12 . . . . -96.7(4) no
    S1 C2 C11 C16 . . . . 79.6(4) no
    C3 C2 C11 C12 . . . . 141.3(4) no
    C3 C2 C11 C16 . . . . -42.5(5) no
    C2 C3 C4 O4 . . . . 134.6(4) no
    C2 C3 C4 C3 . . . 8_555 -50.5(4) no
    C2 C11 C12 C13 . . . . 178.7(5) no
    C16 C11 C12 C13 . . . . 2.3(7) no
    C2 C11 C16 C15 . . . . -178.6(5) no
    C12 C11 C16 C15 . . . . -2.2(7) no
    C11 C12 C13 C14A . . . . -0.9(9) no
    C11 C12 C13 C14B . . . . -0.9(9) no
    C12 C13 C14A Cl1 . . . . -174.1(5) no
    C12 C13 C14A C15 . . . . -0.7(11) no
    C12 C13 C14B Cl1 . . . . -174.1(5) no
    C12 C13 C14B C15 . . . . -0.7(11) no
    Cl1 C14A C15 C16 . . . . 173.5(6) no
    C13 C14A C15 C16 . . . . 0.7(11) no
    Cl1 C14B C15 C16 . . . . 173.5(6) no
    C13 C14B C15 C16 . . . . 0.7(11) no
    C14A C15 C16 C11 . . . . 0.8(10) no
    C14B C15 C16 C11 . . . . 0.8(10) no
loop_
    _geom_hbond_atom_site_label_D
    _geom_hbond_atom_site_label_H
    _geom_hbond_atom_site_label_A
    _geom_hbond_site_symmetry_A
    _geom_hbond_distance_DH
    _geom_hbond_distance_HA
    _geom_hbond_distance_DA
    _geom_hbond_angle_DHA
    _geom_hbond_publ_flag
    C2 H2 O1 1_556 0.98 2.43 3.232(4) 138 yes
    C15 H15 Cl1 2_554 0.93 2.82 3.745(9) 170 yes
