# Supplementary material for: 2-r-(4-Chloro­phen­yl)-6-c-phenyl-3,4,5,6-tetra­hydro-2H-thio­pyran-4-one 1-oxide
Source: Acta Crystallogr Sect E Struct Rep Online. 2008 Nov 20;64(Pt 12):o2367. doi: 10.1107/S1600536808037355 (PMC2959857; doi:10.1107/S1600536808037355)
Supplement: Supplementary file 2 [file e-64-o2367-Isup2.hkl]

#
# h,k,l, Fc-squared, Fo-squared, sigma(Fo-squared) and status flag
#
data_I
_shelx_title ' AT_KP108A in Pnma C17H15CLO2S Z=4'
_shelx_refln_list_code          4
_shelx_F_calc_maximum      156.54
_exptl_crystal_F_000       664.00
_reflns_d_resolution_high  0.7504
 
loop_
 _symmetry_equiv_pos_as_xyz
 'x, y, z'
 '-x+1/2, -y, z+1/2'
 'x+1/2, -y+1/2, -z+1/2'
 '-x, y+1/2, -z'
 '-x, -y, -z'
 'x-1/2, y, -z-1/2'
 '-x-1/2, y-1/2, z-1/2'
 'x, -y-1/2, z'
 
_cell_length_a    11.5195
_cell_length_b    25.7589
_cell_length_c     5.2248
_cell_angle_alpha  90.000
_cell_angle_beta   90.000
_cell_angle_gamma  90.000
 
_shelx_F_squared_multiplier     1.000
 
loop_
 _refln_index_h
 _refln_index_k
 _refln_index_l
 _refln_F_squared_calc
 _refln_F_squared_meas
 _refln_F_squared_sigma
 _refln_observed_status
   2   0   0    24505.26    26289.21    395.28 o
   4   0   0     1282.73     1563.76     17.44 o
   6   0   0     1548.26     1678.40     21.00 o
   8   0   0        6.97        7.97      1.44 o
  10   0   0      499.89      475.98     10.60 o
  12   0   0      294.74      279.25     11.36 o
  14   0   0       78.74       89.25      7.93 o
   2   1   0      972.97      967.16      8.09 o
   4   1   0     1291.46     1437.38     13.73 o
   6   1   0     2655.88     3199.89     29.63 o
   8   1   0       55.14       65.41      1.75 o
  10   1   0        7.22       23.47      2.33 o
  12   1   0      117.83      122.43      5.79 o
  14   1   0       19.28       17.42      4.40 o
   0   2   0     7199.16       -0.07      0.10 o
   2   2   0      870.15      891.06      7.21 o
   4   2   0    11536.51    12446.43    112.28 o
   6   2   0      450.06      506.65      6.37 o
   8   2   0       46.64       44.49      1.45 o
  10   2   0      450.56      479.68      8.63 o
  12   2   0      137.01      143.94      5.81 o
  14   2   0       38.61       41.38      4.70 o
   2   3   0    10349.26    10976.52     81.89 o
   4   3   0      559.18      719.04      6.60 o
   6   3   0      119.48      112.97      1.93 o
   8   3   0      354.43      343.84      5.17 o
  10   3   0       50.04       43.07      2.52 o
  12   3   0      154.21      144.49      4.71 o
  14   3   0        2.26        1.81      3.47 o
   0   4   0     4661.08     4847.49     46.69 o
   2   4   0     4058.82     4257.43     28.01 o
   4   4   0      766.41      724.68      6.17 o
   6   4   0     1678.92     1574.31     17.11 o
   8   4   0        1.61        2.06      1.57 o
  10   4   0      118.24      111.84      3.36 o
  12   4   0       69.16       77.41      3.81 o
  14   4   0       36.32       30.92      3.85 o
   2   5   0     2147.93     2136.43     14.21 o
   4   5   0      252.33      305.13      2.99 o
   6   5   0       63.19       69.15      1.75 o
   8   5   0      246.11      215.50      3.47 o
  10   5   0       15.43       10.49      1.96 o
  12   5   0      136.14      126.23      4.12 o
  14   5   0        1.19        2.67      3.44 o
   0   6   0     8644.37     8701.71     80.70 o
   2   6   0     3431.68     3366.99     23.44 o
   4   6   0     1980.05     1797.92     15.47 o
   6   6   0        2.42       -0.18      0.67 o
   8   6   0      257.87      248.33      3.79 o
  10   6   0      310.40      274.17      5.44 o
  12   6   0      114.69      122.25      4.00 o
  14   6   0       87.52       86.33      5.67 o
   2   7   0      310.85      302.09      2.27 o
   4   7   0     1209.32     1125.84      9.88 o
   6   7   0       73.64       57.95      1.32 o
   8   7   0      113.17      115.66      2.61 o
  10   7   0        3.05        2.16      2.26 o
  12   7   0      169.44      159.42      4.50 o
  14   7   0        4.24        7.01      3.66 o
   0   8   0     7373.99     7434.67     73.28 o
   2   8   0      628.41      657.86      5.57 o
   4   8   0      323.04      396.95      3.68 o
   6   8   0      348.22      308.36      3.55 o
   8   8   0      454.09      410.21      5.64 o
  10   8   0      398.58      373.10      6.64 o
  12   8   0      325.08      361.85      6.93 o
  14   8   0      127.40      135.03      5.50 o
   2   9   0      350.53      395.30      3.81 o
   4   9   0      274.02      234.19      2.47 o
   6   9   0      685.23      671.91      7.19 o
   8   9   0       28.81       24.29      1.73 o
  10   9   0       94.92       95.60      3.38 o
  12   9   0      144.16      153.41      4.77 o
  14   9   0       18.80       23.91      3.37 o
   0  10   0     1078.24     1068.22     12.73 o
   2  10   0     3583.15     3585.84     32.27 o
   4  10   0     2918.08     2912.68     24.18 o
   6  10   0       23.50       35.32      1.61 o
   8  10   0      935.27      904.23     10.30 o
  10  10   0      603.45      584.58      9.26 o
  12  10   0      243.65      243.40      6.45 o
  14  10   0      117.20      112.70      4.44 o
   2  11   0     1191.68     1180.65     10.96 o
   4  11   0      153.15      158.95      1.84 o
   6  11   0      152.05      122.34      1.95 o
   8  11   0       97.80      101.01      2.48 o
  10  11   0       14.88       21.46      2.47 o
  12  11   0       44.48       38.27      3.06 o
  14  11   0       51.13       50.86      4.22 o
   0  12   0     2783.21     2495.96     30.55 o
   2  12   0        0.44        2.78      0.80 o
   4  12   0      516.01      471.29      4.25 o
   6  12   0     1915.65     1784.29     17.34 o
   8  12   0     1020.60      952.19     10.60 o
  10  12   0       86.88       65.62      2.99 o
  12  12   0       75.43       84.55      5.80 o
  14  12   0       64.74       71.20      4.53 o
   2  13   0        5.80        4.92      0.59 o
   4  13   0      511.07      536.73      4.77 o
   6  13   0      161.08      169.54      2.43 o
   8  13   0      232.46      209.15      3.96 o
  10  13   0        0.18       -0.35      2.19 o
  12  13   0       56.41       45.62      3.39 o
  14  13   0       10.26        2.73      3.58 o
   0  14   0      341.83      379.77      5.23 o
   2  14   0       54.66       43.89      1.18 o
   4  14   0      853.18      740.75      6.40 o
   6  14   0       34.62       45.38      1.44 o
   8  14   0        3.30        2.85      1.43 o
  10  14   0       55.94       61.88      2.98 o
  12  14   0       59.30       66.50      4.00 o
  14  14   0       19.94       21.61      5.86 o
   2  15   0        9.29       18.30      1.03 o
   4  15   0       11.60        9.92      0.96 o
   6  15   0       15.17       16.62      1.25 o
   8  15   0        1.74       -1.16      1.30 o
  10  15   0        0.36       -0.62      2.14 o
  12  15   0       96.01       98.73      5.54 o
   0  16   0     7873.04     7574.62     91.62 o
   2  16   0      514.06      524.38      5.37 o
   4  16   0        5.32        3.14      0.68 o
   6  16   0        9.20        9.74      1.22 o
   8  16   0        0.64       -0.54      1.28 o
  10  16   0       37.89       33.14      2.52 o
  12  16   0       62.90       70.45      3.37 o
   2  17   0        4.87        4.70      1.24 o
   4  17   0      201.70      162.71      2.17 o
   6  17   0      140.26      119.61      2.11 o
   8  17   0        0.00       -1.15      1.39 o
  10  17   0       16.69       13.48      2.30 o
  12  17   0       37.13       40.17      3.03 o
   0  18   0     1347.26     1208.49     15.37 o
   2  18   0      708.20      642.83      6.81 o
   4  18   0      954.32      903.41      9.80 o
   6  18   0      305.91      274.94      3.37 o
   8  18   0       65.97       67.29      2.18 o
  10  18   0       57.06       56.61      2.84 o
  12  18   0       29.24       25.93      2.82 o
   2  19   0      238.04      255.70      3.39 o
   4  19   0       38.33       44.55      1.59 o
   6  19   0       41.73       38.39      1.53 o
   8  19   0        3.97        8.78      1.78 o
  10  19   0       11.88        9.62      2.25 o
  12  19   0        4.38       -0.49      2.61 o
   0  20   0     1432.40     1283.13     16.35 o
   2  20   0       91.87       85.00      2.02 o
   4  20   0      260.28      216.08      3.46 o
   6  20   0      319.43      306.52      3.93 o
   8  20   0        7.67        9.32      1.98 o
  10  20   0       36.56       35.16      2.52 o
  12  20   0       30.11       28.38      3.63 o
   2  21   0       31.28       29.17      1.58 o
   4  21   0        0.91        4.88      1.46 o
   6  21   0        2.67        1.41      1.15 o
   8  21   0        0.21       -0.43      1.84 o
  10  21   0        0.70       -2.12      2.12 o
  12  21   0        3.60        4.04      3.24 o
   0  22   0      263.73      255.74      4.26 o
   2  22   0      188.86      172.60      2.87 o
   4  22   0      261.74      241.75      3.76 o
   6  22   0       13.14        8.67      1.18 o
   8  22   0        2.23        3.12      1.84 o
  10  22   0       33.20       36.63      2.72 o
   2  23   0       19.06       27.52      1.77 o
   4  23   0        6.48        6.20      1.50 o
   6  23   0       33.47       30.72      1.91 o
   8  23   0        3.42        3.59      1.91 o
  10  23   0        8.34        6.83      2.36 o
   0  24   0      523.62      500.08      7.35 o
   2  24   0       15.71       20.84      1.76 o
   4  24   0        1.30        0.87      1.49 o
   6  24   0       22.63       30.53      2.86 o
   8  24   0        4.31        2.89      1.93 o
  10  24   0        8.95        1.46      2.39 o
   2  25   0        9.76       15.84      1.70 o
   4  25   0        1.37       -1.07      1.49 o
   6  25   0        3.65        2.33      1.95 o
   8  25   0        9.64        6.52      2.20 o
  10  25   0        0.21       -2.13      2.30 o
   0  26   0        1.07        0.27      1.99 o
   2  26   0       15.07       18.12      1.79 o
   4  26   0       50.61       58.14      2.32 o
   6  26   0        0.01       -2.02      2.02 o
   8  26   0       10.69       14.41      2.70 o
  10  26   0       24.59       30.47      2.73 o
   2  27   0        0.08       -1.56      1.56 o
   4  27   0        9.14        7.78      1.76 o
   6  27   0       13.01        9.15      2.36 o
   8  27   0        8.00       14.60      3.68 o
   0  28   0       26.68       27.17      3.70 o
   2  28   0        6.87        5.89      1.69 o
   4  28   0       32.44       37.00      2.99 o
   6  28   0       68.95       71.55      5.16 o
   8  28   0       58.10       73.43      4.19 o
   2  29   0        4.14        4.19      1.72 o
   4  29   0        2.50        1.57      1.97 o
   6  29   0        1.98        4.07      2.54 o
   8  29   0        4.25       10.04      3.32 o
   0  30   0       13.29       15.35      2.62 o
   2  30   0       39.08       41.52      2.59 o
   4  30   0       33.06       37.81      2.76 o
   6  30   0        7.16        7.34      2.66 o
   2  31   0        1.61        0.40      1.88 o
   4  31   0        0.97        1.78      2.39 o
   6  31   0        0.61       -1.99      2.85 o
   0  32   0       14.88       18.60      3.39 o
   2  32   0        4.74        5.70      2.10 o
   4  32   0        1.18       -2.59      2.59 o
   2  33   0        0.00       -2.14      2.18 o
   4  33   0        0.77        1.68      2.65 o
   0  34   0        0.00       -2.96      2.96 o
   2  34   0        1.98        1.23      3.22 o
   1   0   1     2481.32     2557.34     22.11 o
   2   0   1      274.96      275.53      7.44 o
   3   0   1     3417.64     3493.01     28.93 o
   4   0   1        1.49       10.71      1.22 o
   5   0   1      245.19      202.72      3.49 o
   6   0   1      711.02      836.78      9.79 o
   7   0   1      698.56      720.86      9.99 o
   8   0   1        8.01       34.33      4.00 o
   9   0   1       10.18       14.95      2.21 o
  10   0   1       71.17       81.07      3.05 o
  11   0   1        0.54       -1.99      2.15 o
  12   0   1        6.36        9.94      3.71 o
  13   0   1        0.05       -3.58      3.58 o
  14   0   1       50.07       54.69      5.20 o
  15   0   1       42.84       45.67      6.37 o
   0   1   1    12051.30    12001.73    103.92 o
   1   1   1     2487.61     2783.87     16.58 o
   2   1   1    14634.53    15778.91     90.20 o
   3   1   1      762.15      781.67      4.73 o
   4   1   1     1376.21     1551.42     10.04 o
   5   1   1     1066.49     1192.43      7.83 o
   6   1   1      544.72      596.53      4.95 o
   7   1   1        0.45        8.27      1.23 o
   8   1   1      865.48      838.49      8.20 o
   9   1   1       37.43       52.19      1.87 o
  10   1   1      241.17      236.98      3.38 o
  11   1   1       18.31       12.91      1.66 o
  12   1   1      211.53      212.27      4.46 o
  13   1   1        0.32        0.29      2.68 o
  14   1   1      133.49      146.95      4.34 o
  15   1   1        0.13        1.47      2.89 o
   1   2   1      190.66      198.77      1.39 o
   2   2   1     4110.79     4390.46     25.76 o
   3   2   1     1113.82     1154.30      6.75 o
   4   2   1      231.96      247.47      2.61 o
   5   2   1      380.39      370.44      3.16 o
   6   2   1       18.44       31.65      1.11 o
   7   2   1       98.47      103.77      1.84 o
   8   2   1       13.89       33.30      1.82 o
   9   2   1        0.41       -1.15      1.46 o
  10   2   1      133.64      111.76      2.44 o
  11   2   1        6.34        9.94      1.64 o
  12   2   1        2.66       12.58      2.11 o
  13   2   1        0.00       -2.35      2.35 o
  14   2   1       47.86       48.87      3.25 o
  15   2   1       25.28       28.11      3.20 o
   0   3   1     5159.33     5461.42     45.16 o
   1   3   1     1075.42      908.06      5.11 o
   2   3   1     1212.67     1637.56      8.71 o
   3   3   1      781.29      831.30      4.67 o
   4   3   1     1711.85     1625.43     10.14 o
   5   3   1     1907.14     2030.60     14.29 o
   6   3   1      712.86      693.67      5.54 o
   7   3   1       13.83       22.68      0.98 o
   8   3   1      583.39      559.01      5.82 o
   9   3   1        0.61       -1.44      1.44 o
  10   3   1      140.18      150.99      2.70 o
  11   3   1        4.43        1.07      1.76 o
  12   3   1      138.57      133.88      3.14 o
  13   3   1        3.96       -2.36      2.36 o
  14   3   1       83.63       81.10      3.58 o
  15   3   1        0.22        0.58      2.70 o
   1   4   1     8049.01     7686.44     40.09 o
   2   4   1       49.44       71.06      0.83 o
   3   4   1      853.41      793.41      4.60 o
   4   4   1      788.65      843.79      5.81 o
   5   4   1      214.49      200.48      1.93 o
   6   4   1       62.81       63.72      1.13 o
   7   4   1        9.21        9.94      0.90 o
   8   4   1       79.59       75.91      1.71 o
   9   4   1        0.71        0.48      1.37 o
  10   4   1       96.38       84.45      2.07 o
  11   4   1        8.79        8.41      1.86 o
  12   4   1        0.59        4.46      1.92 o
  13   4   1        0.66       -2.28      2.28 o
  14   4   1       50.27       58.15      3.17 o
  15   4   1        2.23       -2.65      2.65 o
   0   5   1      534.85      527.49      3.90 o
   1   5   1     4729.66     4963.99     25.86 o
   2   5   1     2481.05     2813.89     15.35 o
   3   5   1     1331.93     1369.44      8.37 o
   4   5   1       17.27      124.03      1.52 o
   5   5   1       68.71       70.05      1.07 o
   6   5   1      149.39      127.00      1.59 o
   7   5   1       45.89       53.94      1.24 o
   8   5   1      620.08      582.15      5.03 o
   9   5   1       33.87       31.54      1.63 o
  10   5   1      122.02      122.15      2.39 o
  11   5   1       53.22       47.27      2.20 o
  12   5   1      113.29      107.25      2.77 o
  13   5   1        0.54       -1.85      1.85 o
  14   5   1       79.79       78.72      3.37 o
  15   5   1        1.11       -2.28      2.63 o
   1   6   1     3822.62     3838.69     19.69 o
   2   6   1       61.56       54.66      0.62 o
   3   6   1     2135.35     2110.57     12.72 o
   4   6   1      593.59      622.77      3.97 o
   5   6   1       62.63       57.31      1.03 o
   6   6   1       84.79       91.54      1.35 o
   7   6   1      419.94      406.47      3.47 o
   8   6   1       10.48       20.79      1.18 o
   9   6   1        8.40       19.05      1.52 o
  10   6   1      166.95      167.31      3.03 o
  11   6   1        0.32        2.17      1.71 o
  12   6   1        0.43        0.98      1.86 o
  13   6   1        1.08       -1.88      1.88 o
  14   6   1       36.21       33.95      2.83 o
   0   7   1      671.58      646.47      5.11 o
   1   7   1      849.36      831.85      4.40 o
   2   7   1     4231.22     4255.61     22.70 o
   3   7   1      221.79      218.64      1.63 o
   4   7   1      576.48      622.74      4.05 o
   5   7   1       88.51      107.61      1.22 o
   6   7   1      499.40      520.87      4.33 o
   7   7   1       73.37       66.87      1.33 o
   8   7   1      617.98      579.50      4.75 o
   9   7   1      295.28      288.24      3.41 o
  10   7   1      103.86      107.84      2.54 o
  11   7   1        3.95        3.71      1.71 o
  12   7   1      138.48      144.66      3.13 o
  13   7   1       37.41       31.70      2.24 o
  14   7   1       86.74       93.87      3.49 o
   1   8   1       97.80       95.53      0.87 o
   2   8   1     1265.34     1280.76      7.36 o
   3   8   1     2833.59     2826.31     17.43 o
   4   8   1      184.93      189.17      1.48 o
   5   8   1     1979.89     1990.19     13.06 o
   6   8   1        0.09        2.69      0.71 o
   7   8   1      155.86      139.38      1.88 o
   8   8   1       16.66       24.04      1.18 o
   9   8   1      346.28      332.61      3.77 o
  10   8   1       48.57       57.34      1.91 o
  11   8   1       13.15        9.14      1.79 o
  12   8   1        0.14        4.58      1.87 o
  13   8   1        0.39        1.34      1.95 o
  14   8   1       23.67       19.18      2.72 o
   0   9   1      451.61      458.30      3.82 o
   1   9   1      251.00      291.90      1.79 o
   2   9   1     5694.63     5758.84     33.33 o
   3   9   1     1260.29     1283.74      7.61 o
   4   9   1     1624.93     1730.31     10.51 o
   5   9   1       97.85      112.89      1.20 o
   6   9   1      391.39      454.05      3.40 o
   7   9   1      306.37      308.43      2.65 o
   8   9   1      521.77      496.41      4.15 o
   9   9   1      661.85      601.60      6.06 o
  10   9   1      247.21      249.67      3.69 o
  11   9   1       27.20       27.01      1.99 o
  12   9   1      206.94      206.73      3.74 o
  13   9   1       65.57       55.31      2.49 o
  14   9   1       80.81       78.78      3.86 o
   1  10   1     2007.58     2043.85     12.08 o
   2  10   1        6.92       21.14      0.65 o
   3  10   1      616.33      700.73      4.43 o
   4  10   1      476.36      472.12      3.05 o
   5  10   1       43.23       46.43      0.91 o
   6  10   1        0.03        8.97      0.65 o
   7  10   1      421.92      401.61      3.18 o
   8  10   1       35.86       47.87      1.23 o
   9  10   1       40.87       47.44      1.67 o
  10  10   1       16.05       16.80      1.73 o
  11  10   1        6.20        4.42      1.76 o
  12  10   1        4.70        9.64      1.94 o
  13  10   1        7.23        8.57      2.03 o
  14  10   1        8.45       12.87      2.23 o
   0  11   1     1133.68     1047.16      8.72 o
   1  11   1     1239.04     1240.28      7.80 o
   2  11   1     2998.04     3113.72     19.44 o
   3  11   1       44.90       50.75      0.86 o
   4  11   1      428.53      409.26      2.79 o
   5  11   1       90.16       98.33      1.09 o
   6  11   1      716.16      678.27      4.78 o
   7  11   1      434.13      410.28      3.23 o
   8  11   1      856.08      801.21      6.48 o
   9  11   1      255.66      230.99      2.75 o
  10  11   1      177.54      170.30      2.90 o
  11  11   1        9.90        6.86      1.67 o
  12  11   1      125.78      119.32      2.92 o
  13  11   1       24.85       25.53      2.18 o
  14  11   1       64.28       64.60      3.20 o
   1  12   1       74.21       60.25      0.85 o
   2  12   1       83.25      119.05      1.22 o
   3  12   1       18.97       20.70      0.62 o
   4  12   1        0.05        2.31      0.59 o
   5  12   1      127.99      108.54      1.22 o
   6  12   1        0.23        3.53      0.68 o
   7  12   1      203.00      183.67      1.94 o
   8  12   1       31.62       32.51      1.33 o
   9  12   1        9.05        8.23      1.12 o
  10  12   1       37.02       34.37      1.67 o
  11  12   1        0.83        0.04      1.73 o
  12  12   1        5.43        6.49      1.92 o
  13  12   1        9.98        8.92      2.38 o
  14  12   1        5.99        7.54      2.56 o
   0  13   1      183.71      161.70      1.92 o
   1  13   1      298.78      382.17      2.65 o
   2  13   1      466.68      519.23      3.40 o
   3  13   1       13.81       12.81      0.59 o
   4  13   1      353.79      306.00      2.33 o
   5  13   1        0.00        0.13      0.68 o
   6  13   1      418.45      373.42      3.13 o
   7  13   1       23.76       42.86      1.27 o
   8  13   1      305.29      286.95      3.06 o
   9  13   1       31.84       27.48      1.29 o
  10  13   1       51.29       58.11      1.88 o
  11  13   1       19.41       18.59      1.87 o
  12  13   1       53.71       58.15      2.74 o
  13  13   1        7.69        6.05      2.37 o
  14  13   1       34.03       33.45      2.81 o
   1  14   1      157.52      143.88      1.28 o
   2  14   1      206.45      218.61      1.72 o
   3  14   1      155.63      147.34      1.40 o
   4  14   1       73.70       61.32      1.01 o
   5  14   1        6.21        8.32      0.75 o
   6  14   1       14.46       16.34      0.94 o
   7  14   1       72.14       76.88      1.41 o
   8  14   1        5.38        7.46      1.10 o
   9  14   1       19.41       17.60      1.22 o
  10  14   1       44.73       44.31      1.81 o
  11  14   1        0.24       -1.49      1.91 o
  12  14   1        1.32       -0.21      2.15 o
  13  14   1        0.01       -2.22      2.22 o
   0  15   1      280.53      242.88      2.77 o
   1  15   1       14.33       14.44      0.73 o
   2  15   1      820.06      910.43      6.00 o
   3  15   1        2.66        3.45      0.60 o
   4  15   1       75.08       77.53      1.08 o
   5  15   1       31.29       21.66      0.85 o
   6  15   1        6.26       20.11      0.99 o
   7  15   1        0.23        1.96      0.95 o
   8  15   1       46.07       50.89      1.44 o
   9  15   1        4.49        3.58      1.20 o
  10  15   1       44.77       47.59      2.31 o
  11  15   1        0.00       -1.96      1.96 o
  12  15   1       52.81       51.31      3.08 o
  13  15   1        0.85        1.19      2.33 o
   1  16   1      129.95      120.99      1.23 o
   2  16   1        4.93        7.27      0.75 o
   3  16   1       91.94       87.59      1.10 o
   4  16   1        2.10        2.06      0.63 o
   5  16   1      136.50      148.01      1.54 o
   6  16   1        3.01        4.15      0.90 o
   7  16   1       19.50       16.72      1.10 o
   8  16   1        0.62       -0.69      1.02 o
   9  16   1       23.59       23.65      1.55 o
  10  16   1       22.78       16.45      1.77 o
  11  16   1        6.46        6.96      2.08 o
  12  16   1        3.91        2.70      2.18 o
  13  16   1        1.12       -0.52      2.33 o
   0  17   1      526.10      464.27      4.91 o
   1  17   1       15.05       13.58      0.73 o
   2  17   1      695.17      714.05      4.76 o
   3  17   1       28.17       33.20      0.82 o
   4  17   1      218.74      215.89      1.93 o
   5  17   1        0.42        2.33      0.80 o
   6  17   1      150.15      157.80      1.78 o
   7  17   1        0.23       -0.75      1.01 o
   8  17   1      148.96      141.41      2.23 o
   9  17   1        1.56        0.52      1.38 o
  10  17   1       58.87       57.89      2.11 o
  11  17   1        0.06       -1.89      1.89 o
  12  17   1       35.95       29.42      2.42 o
  13  17   1        0.00       -2.16      2.16 o
   1  18   1       53.71       50.18      0.96 o
   2  18   1       53.09       55.72      1.01 o
   3  18   1       84.80       83.86      1.21 o
   4  18   1        2.35        2.72      0.75 o
   5  18   1       80.41       81.06      1.32 o
   6  18   1       10.49        8.31      0.97 o
   7  18   1       12.68       12.01      1.20 o
   8  18   1        4.66        7.20      1.22 o
   9  18   1        4.02        2.47      1.42 o
  10  18   1       23.28       22.93      1.90 o
  11  18   1        0.37       -1.92      1.92 o
  12  18   1        0.10       -2.04      2.04 o
   0  19   1      156.73      129.68      2.09 o
   1  19   1      186.87      171.12      1.67 o
   2  19   1      299.76      349.61      2.79 o
   3  19   1       11.67        7.66      0.76 o
   4  19   1      232.47      217.84      2.18 o
   5  19   1      211.52      189.43      2.04 o
   6  19   1      261.52      268.34      2.65 o
   7  19   1        5.71        3.14      1.11 o
   8  19   1      152.59      152.55      2.30 o
   9  19   1        3.20        1.59      1.41 o
  10  19   1       53.81       50.23      2.17 o
  11  19   1        0.07       -1.73      1.86 o
  12  19   1       36.06       41.00      2.41 o
   1  20   1      414.69      381.09      3.00 o
   2  20   1        2.08        8.44      0.80 o
   3  20   1      128.18      119.92      1.43 o
   4  20   1       13.90       24.70      0.96 o
   5  20   1        0.37        1.43      0.89 o
   6  20   1        5.47        6.43      1.03 o
   7  20   1       26.39       22.80      1.31 o
   8  20   1        0.32        1.30      1.22 o
   9  20   1        0.00       -1.37      1.37 o
  10  20   1        0.09       -1.17      1.73 o
  11  20   1        0.62        1.27      1.93 o
  12  20   1        0.29       -2.02      2.02 o
   0  21   1      105.37      116.13      2.04 o
   1  21   1       30.52       28.91      1.10 o
   2  21   1      256.66      259.36      2.26 o
   3  21   1       55.81       53.12      1.17 o
   4  21   1      172.03      162.12      1.88 o
   5  21   1      102.73      103.22      1.51 o
   6  21   1       60.20       62.72      1.53 o
   7  21   1        0.19       -0.08      1.12 o
   8  21   1       47.83       52.16      1.62 o
   9  21   1        0.10       -0.85      1.39 o
  10  21   1       45.62       54.79      2.30 o
  11  21   1        0.02       -1.88      1.88 o
   1  22   1        3.74        5.76      0.81 o
   2  22   1       16.57       22.80      0.92 o
   3  22   1       18.34       21.79      1.08 o
   4  22   1        2.88        7.24      0.98 o
   5  22   1       18.93       19.14      0.94 o
   6  22   1        1.78        2.66      1.10 o
   7  22   1        3.29        1.23      1.15 o
   8  22   1        0.01       -1.19      1.19 o
   9  22   1        1.77       -0.12      1.41 o
  10  22   1        7.61        6.93      1.85 o
  11  22   1        0.23       -1.90      1.90 o
   0  23   1       89.79       69.34      1.68 o
   1  23   1        1.54        1.71      0.84 o
   2  23   1       92.49       91.45      1.36 o
   3  23   1       63.05       68.65      1.40 o
   4  23   1       25.49       33.13      1.17 o
   5  23   1        0.69        3.86      0.91 o
   6  23   1       47.45       52.69      1.46 o
   7  23   1        6.57        8.00      1.23 o
   8  23   1       31.80       34.61      1.56 o
   9  23   1        0.01       -1.43      1.43 o
  10  23   1        7.67        5.94      1.89 o
  11  23   1        0.21       -0.74      1.93 o
   1  24   1        4.76        2.80      0.85 o
   2  24   1        0.65        1.65      0.79 o
   3  24   1       52.23       50.45      1.33 o
   4  24   1        4.87        2.10      1.06 o
   5  24   1       36.51       38.16      1.44 o
   6  24   1        0.00        2.06      1.10 o
   7  24   1        0.05        0.16      1.17 o
   8  24   1        6.01        5.43      1.40 o
   9  24   1        0.03       -1.50      1.50 o
  10  24   1        6.04        6.42      1.85 o
   0  25   1       20.40       29.24      1.70 o
   1  25   1       20.04       25.92      1.12 o
   2  25   1       44.25       51.94      1.36 o
   3  25   1        1.72        2.68      1.02 o
   4  25   1       14.05       18.02      1.44 o
   5  25   1        0.08        0.87      1.21 o
   6  25   1        5.55       10.22      1.12 o
   7  25   1        0.02       -0.88      1.15 o
   8  25   1        7.10        9.30      1.59 o
   9  25   1        6.50        4.20      1.74 o
  10  25   1        9.71        9.34      1.90 o
   1  26   1        6.33        9.57      1.05 o
   2  26   1        0.17        1.75      1.06 o
   3  26   1        6.33        4.27      1.25 o
   4  26   1       19.52       14.72      1.52 o
   5  26   1        0.41       -1.34      1.34 o
   6  26   1        5.42        3.94      1.32 o
   7  26   1        9.71        8.31      1.27 o
   8  26   1        0.06       -0.99      1.48 o
   9  26   1        0.83       -1.69      1.69 o
   0  27   1       12.73       10.92      1.56 o
   1  27   1        3.34        1.71      1.03 o
   2  27   1       34.66       49.08      1.57 o
   3  27   1        0.40       -0.08      1.39 o
   4  27   1       25.64       28.44      1.69 o
   5  27   1       11.70        8.53      1.48 o
   6  27   1       29.57       28.92      1.75 o
   7  27   1        5.88        8.57      1.46 o
   8  27   1       23.46       24.53      1.65 o
   9  27   1        7.55        8.93      2.27 o
   1  28   1        1.29       -1.04      1.04 o
   2  28   1        0.13       -0.80      1.15 o
   3  28   1        1.26       -1.43      1.43 o
   4  28   1        0.45       -0.15      1.46 o
   5  28   1        7.29       10.96      1.63 o
   6  28   1        0.86        2.81      1.58 o
   7  28   1        4.74        5.74      1.76 o
   8  28   1        1.06        5.92      1.69 o
   0  29   1       19.06       21.19      1.75 o
   1  29   1        1.35        2.60      1.08 o
   2  29   1       34.31       42.89      1.67 o
   3  29   1        2.27        1.07      1.55 o
   4  29   1       31.45       32.66      1.84 o
   5  29   1        0.06       -1.53      1.53 o
   6  29   1       28.66       31.07      1.92 o
   7  29   1        5.37        9.13      1.96 o
   1  30   1       10.13       11.07      1.19 o
   2  30   1        0.00        0.54      1.50 o
   3  30   1        5.47        2.25      1.60 o
   4  30   1        0.33        1.27      1.62 o
   5  30   1        0.15       -0.90      1.60 o
   6  30   1        0.05       -0.72      1.70 o
   7  30   1        3.02        7.80      2.17 o
   0  31   1       22.81       25.25      1.90 o
   1  31   1        0.53        1.20      1.19 o
   2  31   1       19.12       23.90      1.75 o
   3  31   1        0.04       -1.55      1.61 o
   4  31   1        5.23        2.71      1.65 o
   5  31   1        1.15       -1.64      1.64 o
   6  31   1        4.51        6.21      1.80 o
   1  32   1        0.17       -1.37      1.37 o
   2  32   1        0.00       -1.54      1.54 o
   3  32   1        0.31       -1.57      1.57 o
   4  32   1        0.17       -0.82      1.68 o
   5  32   1        2.65        3.43      1.83 o
   0  33   1        0.59       -1.65      1.65 o
   1  33   1        0.32        0.46      1.42 o
   2  33   1        3.33        2.88      1.63 o
   3  33   1        0.36       -0.75      1.70 o
   0   0   2     3397.62     3275.08     40.98 o
   1   0   2       15.13       29.36      1.78 o
   2   0   2      103.51      187.38     16.62 o
   3   0   2      205.33      242.01      2.76 o
   4   0   2     1503.58     1474.71     17.33 o
   5   0   2      149.41      154.73      2.61 o
   6   0   2      990.05     1014.01     11.85 o
   7   0   2      742.34      748.51      8.57 o
   8   0   2     1088.04     1036.90     12.34 o
   9   0   2      135.88      127.66      3.02 o
  10   0   2      599.84      598.36      9.18 o
  11   0   2       84.45       74.58      3.26 o
  12   0   2      100.15      113.26      5.58 o
  13   0   2        0.03       -3.19      3.19 o
  14   0   2       72.49       88.56      4.93 o
   1   1   2      449.56      583.97      7.29 o
   2   1   2     2111.39     2299.81     16.85 o
   3   1   2       84.29      155.13      2.42 o
   4   1   2       56.11       80.41      3.71 o
   5   1   2       50.37       43.03      1.23 o
   6   1   2     1244.35     1347.27     12.55 o
   7   1   2       49.86       72.39      2.10 o
   8   1   2       60.56       95.81      6.13 o
   9   1   2       12.53       14.18      1.30 o
  10   1   2       34.18       63.98      4.68 o
  11   1   2        8.84       15.37      1.94 o
  12   1   2       16.90       26.76      2.65 o
  13   1   2        3.75       -0.84      2.47 o
  14   1   2       24.05       29.72      2.90 o
   0   2   2      623.27      475.18      4.99 o
   1   2   2      957.31     1039.27      7.52 o
   2   2   2      192.58      238.78      6.67 o
   3   2   2      296.99      324.71      2.83 o
   4   2   2      675.69      674.94      5.29 o
   5   2   2      258.77      257.51      2.38 o
   6   2   2     2509.93     2487.22     18.08 o
   7   2   2      113.07      108.74      1.57 o
   8   2   2     1114.50     1055.16      8.79 o
   9   2   2        3.35        2.29      1.19 o
  10   2   2      455.35      418.61      4.72 o
  11   2   2       87.73       86.01      2.64 o
  12   2   2      128.00      134.43      3.81 o
  13   2   2        0.03       -0.79      2.47 o
  14   2   2       70.81       80.72      3.95 o
   1   3   2       50.13      114.83      2.20 o
   2   3   2     2421.27     2738.58     17.75 o
   3   3   2      145.74      202.02      2.06 o
   4   3   2        8.71       37.93      1.75 o
   5   3   2      188.28      192.55      1.89 o
   6   3   2      900.93      971.93      7.95 o
   7   3   2        7.08       26.96      0.98 o
   8   3   2        0.06       26.39      4.16 o
   9   3   2        0.89        3.09      1.24 o
  10   3   2       57.19       88.20      3.96 o
  11   3   2        1.82        1.67      1.85 o
  12   3   2       16.74       31.60      2.44 o
  13   3   2       15.09       16.21      2.71 o
  14   3   2        1.35        3.37      2.79 o
   0   4   2      295.61      268.57      3.09 o
   1   4   2       99.75      113.96      1.20 o
   2   4   2      872.76      819.77      8.02 o
   3   4   2      302.85      287.90      2.47 o
   4   4   2     1239.55     1243.88      8.76 o
   5   4   2       22.75       21.94      1.20 o
   6   4   2      693.63      667.69      5.40 o
   7   4   2        1.30        4.02      0.90 o
   8   4   2      405.09      406.29      4.13 o
   9   4   2       19.02       24.23      1.40 o
  10   4   2      676.34      631.59      7.01 o
  11   4   2        2.37        3.23      1.86 o
  12   4   2      146.83      141.25      3.29 o
  13   4   2        7.10        4.75      2.44 o
  14   4   2       41.14       36.88      3.02 o
   1   5   2       56.90      118.57      1.24 o
   2   5   2     1699.85     1708.89     10.56 o
   3   5   2      210.76      279.37      2.16 o
   4   5   2      328.32      283.81      2.39 o
   5   5   2       13.76       12.12      0.81 o
   6   5   2      255.15      281.03      2.84 o
   7   5   2        3.31       20.16      1.25 o
   8   5   2       28.36       34.83      1.77 o
   9   5   2      144.61      138.72      2.27 o
  10   5   2        2.71       23.46      3.67 o
  11   5   2        7.25       10.04      1.92 o
  12   5   2       25.51       32.81      2.37 o
  13   5   2        7.34        1.55      2.39 o
  14   5   2        5.17        3.30      2.62 o
   0   6   2     3087.35     3301.48     29.34 o
   1   6   2      153.34      176.81      1.70 o
   2   6   2        9.28       21.66      0.77 o
   3   6   2     1004.53     1021.33      6.51 o
   4   6   2       39.55       39.63      0.92 o
   5   6   2        7.91       16.75      0.81 o
   6   6   2     1512.29     1348.23      9.91 o
   7   6   2      235.96      210.84      2.32 o
   8   6   2      146.49      147.64      2.20 o
   9   6   2        4.68        8.13      1.27 o
  10   6   2      267.04      237.21      3.39 o
  11   6   2        7.70        6.18      1.85 o
  12   6   2       72.14       76.31      2.57 o
  13   6   2        1.00       -2.32      2.32 o
  14   6   2       19.98       21.98      2.82 o
   1   7   2      647.82      674.78      4.36 o
   2   7   2       37.96       63.81      0.88 o
   3   7   2      513.50      543.01      3.65 o
   4   7   2      196.12      213.75      2.04 o
   5   7   2      445.25      430.45      3.40 o
   6   7   2       37.36       70.21      1.40 o
   7   7   2        5.47       16.58      1.15 o
   8   7   2        8.54        9.81      1.28 o
   9   7   2        0.63        3.56      1.41 o
  10   7   2       30.53       40.00      1.78 o
  11   7   2        3.68        4.14      1.82 o
  12   7   2        6.29        5.83      1.92 o
  13   7   2        1.41       -2.02      2.02 o
  14   7   2        6.53        2.26      2.58 o
   0   8   2      909.86     1014.50      9.53 o
   1   8   2        0.75        5.52      0.61 o
   2   8   2      638.18      587.96      3.99 o
   3   8   2     1159.04     1044.84      6.83 o
   4   8   2     2665.33     2547.89     17.98 o
   5   8   2       37.57       53.38      1.05 o
   6   8   2     1696.03     1590.46     11.07 o
   7   8   2      222.20      220.44      2.30 o
   8   8   2        8.24       13.81      1.17 o
   9   8   2      108.39       92.66      2.11 o
  10   8   2      196.82      193.35      3.01 o
  11   8   2      129.11      118.73      2.86 o
  12   8   2       25.96       25.72      2.08 o
  13   8   2        7.96       -1.08      2.01 o
  14   8   2        8.05        8.93      2.60 o
   1   9   2      131.46      189.82      1.68 o
   2   9   2      176.24      183.63      1.63 o
   3   9   2       35.63      110.97      1.29 o
   4   9   2       33.55       50.84      1.06 o
   5   9   2      306.46      309.89      2.56 o
   6   9   2        8.09       33.89      1.03 o
   7   9   2        0.05       27.78      0.92 o
   8   9   2       18.23       20.53      1.23 o
   9   9   2       18.39       16.69      1.51 o
  10   9   2       25.19       21.63      1.65 o
  11   9   2       13.07       15.59      1.94 o
  12   9   2        0.60       -1.83      1.83 o
  13   9   2        0.02       -2.02      2.02 o
  14   9   2       12.91       10.14      2.72 o
   0  10   2     5470.24     5451.32     46.50 o
   1  10   2       69.64       83.57      1.42 o
   2  10   2      393.26      436.32      2.99 o
   3  10   2      244.78      269.67      2.12 o
   4  10   2      235.49      257.18      2.17 o
   5  10   2      419.62      439.27      3.34 o
   6  10   2     1300.76     1264.24      8.74 o
   7  10   2      560.55      536.25      4.23 o
   8  10   2       16.29       22.69      1.32 o
   9  10   2       49.12       51.64      1.82 o
  10  10   2      203.61      174.23      2.87 o
  11  10   2       83.30       86.17      2.41 o
  12  10   2       48.37       43.79      2.28 o
  13  10   2        5.54        1.70      2.05 o
  14  10   2        7.05        1.42      3.07 o
   1  11   2       91.04      109.08      1.22 o
   2  11   2      213.13      213.15      1.85 o
   3  11   2      131.66      163.72      1.49 o
   4  11   2       75.95       87.93      1.13 o
   5  11   2        0.72        0.70      0.77 o
   6  11   2        0.51        8.91      0.91 o
   7  11   2        1.60       20.86      1.16 o
   8  11   2       32.70       44.07      1.48 o
   9  11   2        4.46       -0.76      1.26 o
  10  11   2        2.50        7.44      1.40 o
  11  11   2        0.17       -1.63      1.63 o
  12  11   2        1.79        0.03      1.91 o
  13  11   2        1.39       -2.36      2.36 o
   0  12   2      376.04      358.05      3.62 o
   1  12   2       61.95       65.17      1.00 o
   2  12   2      143.62      131.66      1.33 o
   3  12   2      161.99      161.88      1.51 o
   4  12   2      455.45      413.89      2.98 o
   5  12   2       17.83       14.25      0.82 o
   6  12   2      355.52      304.36      2.47 o
   7  12   2      109.82      109.47      1.81 o
   8  12   2        6.62        7.21      1.09 o
   9  12   2        2.54        2.21      1.26 o
  10  12   2      264.21      270.97      3.37 o
  11  12   2        4.86        0.80      1.69 o
  12  12   2       43.30       35.04      2.57 o
  13  12   2        0.29       -2.34      2.34 o
   1  13   2      109.81      120.97      1.31 o
   2  13   2       12.81       11.47      0.63 o
   3  13   2        0.20       20.54      0.73 o
   4  13   2       57.62       55.66      1.00 o
   5  13   2       12.73       10.14      0.82 o
   6  13   2       19.44       26.73      1.08 o
   7  13   2        0.05       12.03      1.14 o
   8  13   2        0.58        0.82      1.05 o
   9  13   2        4.95        4.88      1.31 o
  10  13   2        7.81       12.03      1.48 o
  11  13   2        0.57       -1.78      1.78 o
  12  13   2        2.13       -2.14      2.14 o
  13  13   2        0.25       -2.32      2.32 o
   0  14   2     1357.66     1273.05     11.61 o
   1  14   2        1.56        2.86      0.63 o
   2  14   2      147.11      142.24      1.48 o
   3  14   2        0.08       -0.36      0.66 o
   4  14   2      170.60      141.94      1.55 o
   5  14   2       10.01        5.21      0.78 o
   6  14   2      694.33      673.37      5.34 o
   7  14   2       17.88       12.22      1.19 o
   8  14   2      105.72      111.11      1.88 o
   9  14   2       13.58       12.30      1.38 o
  10  14   2      145.27      126.71      3.05 o
  11  14   2        8.45        3.20      1.97 o
  12  14   2       32.70       37.38      2.60 o
  13  14   2        0.43       -1.35      2.35 o
   1  15   2        0.12       10.45      0.65 o
   2  15   2       64.16       74.86      1.15 o
   3  15   2        7.88       40.29      0.97 o
   4  15   2        7.07        7.86      0.84 o
   5  15   2      114.36      117.31      1.64 o
   6  15   2       42.59       53.10      1.38 o
   7  15   2        4.74        7.62      1.10 o
   8  15   2       20.20       18.39      1.32 o
   9  15   2        0.80       -1.43      1.43 o
  10  15   2        0.73        1.27      1.75 o
  11  15   2        2.08       -0.60      1.94 o
  12  15   2        2.32        1.95      2.28 o
  13  15   2        6.07        1.75      2.45 o
   0  16   2        3.17        1.82      0.93 o
   1  16   2      152.14      161.08      1.59 o
   2  16   2      118.75      122.30      1.43 o
   3  16   2        4.87        3.78      0.72 o
   4  16   2      471.83      484.41      3.50 o
   5  16   2        5.93        5.04      0.94 o
   6  16   2      262.28      250.00      2.65 o
   7  16   2       16.19       17.94      1.19 o
   8  16   2      153.84      143.45      2.47 o
   9  16   2        6.17        5.39      1.49 o
  10  16   2      165.03      162.85      3.28 o
  11  16   2        6.13       -0.82      1.95 o
  12  16   2       25.42       19.16      2.48 o
   1  17   2       84.59       87.07      1.29 o
   2  17   2       39.10       39.52      1.03 o
   3  17   2       84.54       84.70      1.30 o
   4  17   2       20.78       17.58      0.96 o
   5  17   2        7.55        7.21      0.96 o
   6  17   2      112.48      113.55      1.91 o
   7  17   2        3.04        8.02      1.26 o
   8  17   2       22.31       26.99      1.65 o
   9  17   2        9.62       12.40      1.60 o
  10  17   2        0.00        2.65      1.79 o
  11  17   2        0.10       -1.95      1.95 o
  12  17   2        0.79       -0.44      2.28 o
   0  18   2       11.88        7.27      1.16 o
   1  18   2      236.43      206.50      1.96 o
   2  18   2        3.74        5.88      0.89 o
   3  18   2        0.94       -0.64      0.96 o
   4  18   2       45.67       45.62      1.23 o
   5  18   2       25.16       24.37      1.23 o
   6  18   2      266.85      273.87      3.00 o
   7  18   2       35.19       39.55      1.49 o
   8  18   2      226.53      225.12      3.22 o
   9  18   2        0.19       -1.31      1.46 o
  10  18   2       91.23       81.98      2.61 o
  11  18   2       12.63        9.17      2.09 o
  12  18   2       28.27       28.68      2.63 o
   1  19   2        3.79        2.59      0.84 o
   2  19   2      287.80      303.46      2.92 o
   3  19   2       25.30       41.20      1.24 o
   4  19   2       18.17       30.12      1.17 o
   5  19   2        0.19       -0.42      1.06 o
   6  19   2      106.22      104.46      1.98 o
   7  19   2        6.50        7.60      1.22 o
   8  19   2        5.36        8.69      1.52 o
   9  19   2        0.02        2.14      1.53 o
  10  19   2       14.65       23.40      2.63 o
  11  19   2        0.63        0.96      2.02 o
  12  19   2        0.35        1.72      2.26 o
   0  20   2        6.54        5.97      1.38 o
   1  20   2       62.45       60.60      1.42 o
   2  20   2      158.04      163.36      2.02 o
   3  20   2      271.54      243.91      2.62 o
   4  20   2      168.37      181.81      2.34 o
   5  20   2       79.82       74.90      1.65 o
   6  20   2       59.57       63.57      1.62 o
   7  20   2       20.45       17.85      1.32 o
   8  20   2      142.86      144.71      2.57 o
   9  20   2        5.12        6.03      1.60 o
  10  20   2      102.55      113.97      2.84 o
  11  20   2        7.29        3.33      2.05 o
   1  21   2        8.57       18.59      1.22 o
   2  21   2       55.51       65.49      1.48 o
   3  21   2       37.64       35.11      1.37 o
   4  21   2       17.49       17.61      1.25 o
   5  21   2        6.44        2.30      1.11 o
   6  21   2       27.96       35.00      1.40 o
   7  21   2        2.90        6.43      1.25 o
   8  21   2        1.37        3.09      1.44 o
   9  21   2        2.28        3.55      1.70 o
  10  21   2        3.50        5.75      1.85 o
  11  21   2        0.11       -1.91      1.91 o
   0  22   2       60.42       60.36      2.36 o
   1  22   2        3.59        4.51      1.17 o
   2  22   2       51.49       50.09      1.48 o
   3  22   2        4.61        4.01      1.13 o
   4  22   2       32.69       32.56      1.35 o
   5  22   2        4.67        4.60      1.14 o
   6  22   2      112.93      117.55      2.03 o
   7  22   2        4.97        5.55      1.28 o
   8  22   2       95.39      107.01      2.34 o
   9  22   2        0.25        0.89      1.72 o
  10  22   2       22.03       22.51      2.01 o
   1  23   2       13.39       17.44      1.31 o
   2  23   2        5.52        6.37      1.16 o
   3  23   2       19.35       21.58      1.38 o
   4  23   2       13.34        9.72      1.22 o
   5  23   2       18.93       19.51      1.36 o
   6  23   2       20.40       24.53      1.40 o
   7  23   2        0.07       -1.07      1.24 o
   8  23   2        7.11       10.40      1.53 o
   9  23   2        0.50       -1.66      1.66 o
  10  23   2        0.13       -1.24      1.80 o
   0  24   2        0.41       -1.74      1.74 o
   1  24   2        8.54       12.48      1.31 o
   2  24   2       32.41       27.66      1.38 o
   3  24   2        1.24        3.04      1.18 o
   4  24   2       71.53       79.52      1.79 o
   5  24   2       12.46        9.36      1.22 o
   6  24   2       38.93       47.90      1.57 o
   7  24   2        0.08       -0.62      1.34 o
   8  24   2       20.12       19.71      1.68 o
   9  24   2        0.43       -1.38      1.70 o
  10  24   2        9.95       10.37      1.92 o
   1  25   2        5.22        9.55      1.32 o
   2  25   2        0.04        0.94      1.19 o
   3  25   2        3.65        3.16      1.20 o
   4  25   2        2.23        3.39      1.25 o
   5  25   2        2.92        1.52      1.18 o
   6  25   2        2.18        2.78      1.27 o
   7  25   2        0.98        2.69      1.40 o
   8  25   2        0.45       -1.50      1.50 o
   9  25   2        2.55       -1.57      1.75 o
   0  26   2      115.17      141.19      3.48 o
   1  26   2        0.18        3.78      1.31 o
   2  26   2       44.95       49.61      1.62 o
   3  26   2        0.09        0.48      1.19 o
   4  26   2       13.04       15.01      1.37 o
   5  26   2        7.91        7.37      1.26 o
   6  26   2       38.94       50.00      1.65 o
   7  26   2        5.05        1.11      1.44 o
   8  26   2       12.09       10.29      1.77 o
   9  26   2        0.09       -1.43      1.75 o
   1  27   2        0.24       -1.02      1.28 o
   2  27   2        1.31        1.03      1.27 o
   3  27   2        2.42        5.81      1.27 o
   4  27   2        0.78       -1.28      1.28 o
   5  27   2        3.93        5.43      1.31 o
   6  27   2        0.16        1.38      1.31 o
   7  27   2        0.66       -1.34      1.45 o
   8  27   2        0.75        1.19      1.73 o
   0  28   2       25.01       30.54      2.28 o
   1  28   2        5.02        5.84      1.37 o
   2  28   2       29.67       31.64      2.19 o
   3  28   2       15.24       17.59      1.39 o
   4  28   2       31.83       37.25      1.54 o
   5  28   2        0.41       -0.32      1.30 o
   6  28   2       12.92       13.63      1.45 o
   7  28   2        3.07        3.84      1.49 o
   1  29   2        2.81        2.69      1.38 o
   2  29   2        2.76        3.91      1.40 o
   3  29   2        1.11       -1.27      1.27 o
   4  29   2        0.44       -1.25      1.26 o
   5  29   2        0.05       -1.30      1.30 o
   6  29   2        0.97       -0.94      1.41 o
   0  30   2       43.80       56.20      2.78 o
   1  30   2        4.08        5.57      1.45 o
   2  30   2       10.66        9.88      1.47 o
   3  30   2        0.75       -0.75      1.52 o
   4  30   2        2.97       -1.38      1.38 o
   5  30   2        6.30        4.03      1.42 o
   6  30   2        9.21       12.46      1.76 o
   1  31   2        0.01       -0.82      1.47 o
   2  31   2        0.05       -0.79      1.39 o
   3  31   2        0.65        0.47      1.42 o
   4  31   2        0.83       -0.22      1.50 o
   0  32   2        4.74        4.88      2.15 o
   1  32   2        0.46        1.11      1.50 o
   2  32   2        5.93        7.05      1.48 o
   3  32   2        2.08        3.12      1.60 o
   1   0   3      238.13      237.07      4.43 o
   2   0   3       61.53       53.55      2.15 o
   3   0   3        4.95       16.00      1.65 o
   4   0   3      951.49      915.76     11.87 o
   5   0   3      113.90      119.25      2.71 o
   6   0   3       26.25       31.02      1.97 o
   7   0   3      229.07      222.80      3.54 o
   8   0   3       52.01       83.09      4.43 o
   9   0   3        9.22       34.21      2.45 o
  10   0   3        1.97        6.20      2.15 o
  11   0   3        2.67       -2.75      2.75 o
  12   0   3        1.77       11.94      3.24 o
  13   0   3        5.00       10.56      4.12 o
   0   1   3      157.48      169.47      3.35 o
   1   1   3       47.95       82.19      1.85 o
   2   1   3       39.14       59.12      1.67 o
   3   1   3      578.93      613.19      5.70 o
   4   1   3      619.73      600.25      5.38 o
   5   1   3      213.36      212.75      2.59 o
   6   1   3      201.68      209.44      2.48 o
   7   1   3      369.35      353.21      3.39 o
   8   1   3      898.15      840.77      6.83 o
   9   1   3      361.40      345.40      3.67 o
  10   1   3       63.87       73.77      2.18 o
  11   1   3        9.99       14.03      2.18 o
  12   1   3      103.47      109.70      3.39 o
  13   1   3       67.01       82.68      3.92 o
   1   2   3        7.40       13.57      0.98 o
   2   2   3      157.74      172.45      2.45 o
   3   2   3        8.65       14.20      1.14 o
   4   2   3      285.43      391.44      3.79 o
   5   2   3       48.09       64.63      1.59 o
   6   2   3        1.98       17.92      1.19 o
   7   2   3      120.86      115.05      1.85 o
   8   2   3       82.52      116.59      3.92 o
   9   2   3       23.40       29.34      1.64 o
  10   2   3        3.09        5.40      1.72 o
  11   2   3       10.39       10.12      2.02 o
  12   2   3        0.01        4.53      2.27 o
  13   2   3        1.77        4.70      2.74 o
   0   3   3     1004.69      871.31     11.16 o
   1   3   3      395.31      363.61      3.63 o
   2   3   3     1086.08     1038.29      9.10 o
   3   3   3      314.69      332.80      3.49 o
   4   3   3     1114.36     1120.24      9.45 o
   5   3   3       47.48       43.71      1.20 o
   6   3   3      368.16      371.28      3.83 o
   7   3   3       47.56       50.04      1.61 o
   8   3   3      973.50      882.29      7.39 o
   9   3   3       57.94       69.34      1.85 o
  10   3   3      105.43      108.74      2.84 o
  11   3   3       16.13       13.53      2.06 o
  12   3   3      136.09      126.43      3.53 o
  13   3   3       48.68       54.15      3.36 o
   1   4   3       15.74       25.17      1.05 o
   2   4   3       12.23       16.56      1.36 o
   3   4   3       17.64        7.45      0.80 o
   4   4   3      605.79      625.13      5.75 o
   5   4   3       68.86       74.34      1.43 o
   6   4   3       28.55       33.87      1.42 o
   7   4   3       10.78       12.60      1.32 o
   8   4   3        0.33       15.36      1.76 o
   9   4   3        8.78       10.61      1.52 o
  10   4   3        0.15        5.90      1.86 o
  11   4   3       41.74       39.22      2.29 o
  12   4   3        2.06       10.61      2.53 o
  13   4   3       14.43       13.11      2.64 o
   0   5   3      482.94      542.27      6.68 o
   1   5   3      400.22      389.38      3.98 o
   2   5   3      875.84      857.53      7.21 o
   3   5   3       23.03       36.92      1.03 o
   4   5   3      816.82      795.36      6.47 o
   5   5   3        0.16        4.75      0.96 o
   6   5   3      217.67      225.96      2.72 o
   7   5   3        9.14        6.52      1.28 o
   8   5   3      760.66      707.87      6.12 o
   9   5   3        0.65        1.28      1.44 o
  10   5   3      137.06      132.61      2.97 o
  11   5   3        0.37        0.02      1.82 o
  12   5   3      132.78      127.50      4.09 o
  13   5   3        9.63       11.95      2.64 o
   1   6   3      142.42      140.82      1.89 o
   2   6   3        2.60        8.63      0.91 o
   3   6   3      175.21      170.68      1.84 o
   4   6   3       94.15       99.58      1.84 o
   5   6   3       13.29       16.40      1.06 o
   6   6   3       11.76       18.76      1.18 o
   7   6   3        1.04        1.05      1.18 o
   8   6   3       26.35       37.38      1.47 o
   9   6   3       30.54       23.12      1.65 o
  10   6   3        0.23        1.43      1.60 o
  11   6   3       55.60       52.08      2.35 o
  12   6   3        2.82        6.35      2.08 o
  13   6   3        7.04        5.97      2.53 o
   0   7   3      181.31      166.43      2.75 o
   1   7   3      520.79      516.82      4.34 o
   2   7   3      460.49      440.44      3.51 o
   3   7   3       90.84       91.93      1.24 o
   4   7   3      966.57      878.96      6.57 o
   5   7   3      141.80      124.35      1.81 o
   6   7   3      249.01      217.44      2.46 o
   7   7   3        0.39        1.73      1.20 o
   8   7   3      384.93      358.18      4.17 o
   9   7   3        0.87       -0.46      1.44 o
  10   7   3       49.72       59.81      2.01 o
  11   7   3        5.62        3.85      1.83 o
  12   7   3       59.21       58.55      2.54 o
  13   7   3        2.40       -0.78      2.47 o
   1   8   3       55.09       70.06      1.26 o
   2   8   3      111.23      111.66      1.52 o
   3   8   3       14.09       14.58      0.88 o
   4   8   3      225.74      231.11      2.24 o
   5   8   3       23.86       37.40      1.22 o
   6   8   3       29.93       26.74      1.28 o
   7   8   3       33.58       27.22      1.46 o
   8   8   3       20.53       28.98      1.79 o
   9   8   3       31.15       35.03      1.78 o
  10   8   3        7.49        4.61      1.54 o
  11   8   3       13.52        7.22      1.90 o
  12   8   3        0.16       -1.94      1.94 o
  13   8   3        1.19       -2.43      2.43 o
   0   9   3      422.23      368.64      4.77 o
   1   9   3      642.85      623.29      4.89 o
   2   9   3      291.80      307.18      2.68 o
   3   9   3      113.48      105.73      1.51 o
   4   9   3      450.88      440.17      3.38 o
   5   9   3      421.17      328.45      2.94 o
   6   9   3      191.93      184.54      2.28 o
   7   9   3        2.46       -0.58      1.32 o
   8   9   3      293.73      264.60      3.48 o
   9   9   3        0.15        0.87      1.46 o
  10   9   3       16.16       15.07      1.63 o
  11   9   3       24.08       23.26      2.26 o
  12   9   3       24.04       25.67      2.24 o
  13   9   3        1.81       -2.67      2.67 o
   1  10   3      459.31      475.67      3.71 o
   2  10   3        4.27        8.67      1.08 o
   3  10   3      335.59      315.11      2.77 o
   4  10   3       34.48       49.34      1.10 o
   5  10   3       35.46       21.40      1.13 o
   6  10   3       59.78       51.61      1.49 o
   7  10   3       89.69       77.91      1.97 o
   8  10   3       30.77       34.47      1.70 o
   9  10   3       10.05        2.96      1.52 o
  10  10   3        1.05       -0.24      1.52 o
  11  10   3       17.03       20.94      2.04 o
  12  10   3        3.82        2.02      2.19 o
  13  10   3        2.17       -2.38      2.67 o
   0  11   3      120.54      111.56      2.06 o
   1  11   3     1433.16     1330.99      9.02 o
   2  11   3      112.06      138.31      1.78 o
   3  11   3      210.58      197.15      2.18 o
   4  11   3      332.90      313.37      2.82 o
   5  11   3      112.23      133.40      1.98 o
   6  11   3       38.24       49.46      1.56 o
   7  11   3        8.26        5.64      1.31 o
   8  11   3      131.50      127.51      2.48 o
   9  11   3        0.03       -1.47      1.47 o
  10  11   3       42.88       43.16      1.95 o
  11  11   3       14.91       13.06      2.15 o
  12  11   3       31.99       26.52      2.59 o
   1  12   3       12.48       24.76      0.99 o
   2  12   3       75.08       77.53      1.53 o
   3  12   3        4.65        0.43      0.95 o
   4  12   3      246.55      208.96      2.25 o
   5  12   3      145.86      146.11      2.26 o
   6  12   3       13.30       14.81      1.31 o
   7  12   3      101.87       99.79      2.06 o
   8  12   3        0.61        3.50      1.44 o
   9  12   3       19.74       20.64      1.71 o
  10  12   3        1.22        2.17      1.67 o
  11  12   3        8.39        4.47      2.18 o
  12  12   3        5.48        1.03      2.34 o
   0  13   3      656.35      556.24      5.70 o
   1  13   3      660.11      669.58      5.04 o
   2  13   3      418.11      387.79      3.22 o
   3  13   3        8.05        8.11      1.02 o
   4  13   3      410.23      342.10      3.44 o
   5  13   3       10.44       10.74      1.31 o
   6  13   3      113.08      110.48      2.05 o
   7  13   3       30.69       32.66      1.52 o
   8  13   3      226.69      209.67      2.91 o
   9  13   3        1.64       -1.46      1.46 o
  10  13   3       53.51       50.51      2.08 o
  11  13   3        9.51        7.55      2.25 o
  12  13   3       44.45       44.21      2.85 o
   1  14   3       65.57       74.03      1.29 o
   2  14   3       14.98       19.20      1.01 o
   3  14   3       17.50       20.91      1.21 o
   4  14   3       16.94       26.05      1.38 o
   5  14   3       15.54       18.61      1.27 o
   6  14   3       12.60        9.16      1.24 o
   7  14   3        6.67        5.13      1.24 o
   8  14   3       18.52       22.81      1.68 o
   9  14   3       11.93        4.52      1.62 o
  10  14   3        0.36       -0.49      1.59 o
  11  14   3       12.29       13.16      2.36 o
  12  14   3        0.53        2.38      2.45 o
   0  15   3      285.76      289.25      3.60 o
   1  15   3      117.60      130.53      1.60 o
   2  15   3      233.99      254.38      2.70 o
   3  15   3        1.66       -1.21      1.21 o
   4  15   3      417.29      402.39      3.99 o
   5  15   3       18.41       14.85      1.29 o
   6  15   3      200.46      183.80      2.64 o
   7  15   3        0.21        0.45      1.33 o
   8  15   3      274.43      263.28      3.73 o
   9  15   3       16.96       11.00      1.71 o
  10  15   3       72.08       72.59      2.34 o
  11  15   3        1.26       -2.07      2.07 o
  12  15   3       43.97       40.05      2.83 o
   1  16   3        3.03        6.97      1.25 o
   2  16   3       12.88       15.99      1.33 o
   3  16   3        5.20        3.56      1.23 o
   4  16   3       90.01       90.89      2.03 o
   5  16   3        0.28       -0.51      1.28 o
   6  16   3        1.08        5.54      1.34 o
   7  16   3       49.53       57.57      1.86 o
   8  16   3        9.01       16.97      1.71 o
   9  16   3       33.99       37.60      1.93 o
  10  16   3        0.50       -1.21      1.71 o
  11  16   3        4.74        0.08      1.99 o
   0  17   3        0.86       -1.59      1.79 o
   1  17   3       23.32       17.59      1.35 o
   2  17   3       18.28       28.51      1.44 o
   3  17   3        9.68        8.61      1.30 o
   4  17   3      132.94      130.61      2.24 o
   5  17   3       22.79       20.85      1.47 o
   6  17   3       97.94      100.20      2.14 o
   7  17   3       35.51       37.88      1.73 o
   8  17   3      179.05      172.81      3.04 o
   9  17   3       40.67       40.99      2.01 o
  10  17   3       26.65       22.06      2.13 o
  11  17   3        5.25        4.09      2.07 o
   1  18   3        8.61        7.12      1.28 o
   2  18   3       24.86       27.96      1.44 o
   3  18   3        4.10        4.63      1.31 o
   4  18   3       28.82       28.77      1.55 o
   5  18   3        4.34        6.74      1.37 o
   6  18   3       18.24       13.19      1.42 o
   7  18   3       13.35       16.87      1.56 o
   8  18   3       18.10       12.04      1.69 o
   9  18   3        2.73        4.57      1.69 o
  10  18   3        1.48        2.80      1.97 o
  11  18   3        0.03       -1.30      2.04 o
   0  19   3       24.39       17.85      2.10 o
   1  19   3      118.19      107.30      2.14 o
   2  19   3       46.08       48.44      1.65 o
   3  19   3      163.81      143.93      2.39 o
   4  19   3       96.11      100.87      2.24 o
   5  19   3        5.17        6.27      1.40 o
   6  19   3       30.34       32.73      1.59 o
   7  19   3       14.44       15.25      1.53 o
   8  19   3       80.21       80.40      2.30 o
   9  19   3       60.88       57.82      2.25 o
  10  19   3       22.07       21.10      2.19 o
   1  20   3        7.16       11.24      1.39 o
   2  20   3        3.12        2.00      1.29 o
   3  20   3        0.43       -0.09      1.30 o
   4  20   3       43.86       37.13      1.63 o
   5  20   3        6.98        6.11      1.44 o
   6  20   3        0.01        0.09      1.33 o
   7  20   3        6.46       10.59      1.43 o
   8  20   3        0.17        1.99      1.50 o
   9  20   3        0.55        0.94      1.70 o
  10  20   3        0.02       -1.89      1.89 o
   0  21   3       77.92       83.81      3.06 o
   1  21   3        5.68        7.32      1.64 o
   2  21   3       59.08       70.64      1.88 o
   3  21   3       19.52       18.17      1.46 o
   4  21   3       32.52       36.03      1.66 o
   5  21   3        9.17        5.20      1.53 o
   6  21   3       29.75       33.61      1.67 o
   7  21   3       16.45       14.91      1.54 o
   8  21   3       82.83       85.64      2.26 o
   9  21   3       14.97       16.77      1.80 o
  10  21   3       12.42        9.09      1.99 o
   1  22   3        0.37        0.07      1.37 o
   2  22   3        5.36        5.46      1.37 o
   3  22   3        0.50       -0.29      1.31 o
   4  22   3        0.34        0.25      1.34 o
   5  22   3        4.94        8.45      1.53 o
   6  22   3        1.66        0.86      1.42 o
   7  22   3       10.48        9.89      1.54 o
   8  22   3        6.25       10.29      1.61 o
   9  22   3        0.91        0.14      1.76 o
   0  23   3       10.53       13.63      2.12 o
   1  23   3        0.30        1.24      1.43 o
   2  23   3       27.88       37.27      1.71 o
   3  23   3       11.70        8.68      1.45 o
   4  23   3       82.49       85.01      2.12 o
   5  23   3        0.04        2.77      1.42 o
   6  23   3       30.60       26.51      1.75 o
   7  23   3        2.94        3.23      1.48 o
   8  23   3       30.28       38.18      1.92 o
   9  23   3        5.63        6.12      1.92 o
   1  24   3        3.92        3.16      1.48 o
   2  24   3        2.98        1.79      1.45 o
   3  24   3        1.62       -1.40      1.40 o
   4  24   3       12.41       15.13      1.57 o
   5  24   3        0.68        0.95      1.45 o
   6  24   3        1.32        2.66      1.55 o
   7  24   3        1.06        0.23      1.51 o
   8  24   3        0.11        3.25      1.61 o
   0  25   3       53.76       52.11      2.73 o
   1  25   3        4.39        6.07      1.55 o
   2  25   3       43.45       50.15      1.95 o
   3  25   3        0.33       -0.67      1.42 o
   4  25   3       40.09       43.84      1.82 o
   5  25   3        4.85        3.08      1.51 o
   6  25   3       31.44       37.91      1.86 o
   7  25   3        2.28        0.80      1.62 o
   8  25   3       35.90       46.42      2.04 o
   1  26   3        5.48        9.71      1.59 o
   2  26   3        1.44        1.69      1.55 o
   3  26   3       10.08       10.29      1.59 o
   4  26   3        0.89        0.51      1.51 o
   5  26   3        0.00        0.13      1.49 o
   6  26   3        1.75        1.53      1.57 o
   7  26   3        0.05        2.17      1.65 o
   0  27   3       21.96       25.36      2.61 o
   1  27   3       20.65       21.82      1.81 o
   2  27   3       14.88       19.14      1.76 o
   3  27   3       13.31        9.87      1.62 o
   4  27   3       24.34       27.48      1.76 o
   5  27   3        0.45        2.01      1.56 o
   6  27   3        8.94       11.98      1.68 o
   1  28   3        0.17        3.42      1.73 o
   2  28   3        2.12        4.94      1.68 o
   3  28   3        0.02       -1.57      1.57 o
   4  28   3        1.47        2.10      1.59 o
   5  28   3        3.00        4.21      1.63 o
   0  29   3       12.98       19.18      2.62 o
   1  29   3       41.22       58.72      2.21 o
   2  29   3        6.76       10.00      1.90 o
   3  29   3        3.85        2.82      1.67 o
   4  29   3        2.66        3.88      1.75 o
   1  30   3        2.29        4.14      1.76 o
   2  30   3        0.26        1.44      1.72 o
   3  30   3        3.32        4.62      1.71 o
   0   0   4     1038.37     1039.19     32.65 o
   1   0   4      122.62      151.69      3.76 o
   2   0   4      173.26      159.12      4.29 o
   3   0   4      146.12      127.60      3.56 o
   4   0   4       46.45       37.44      2.10 o
   5   0   4      266.36      244.80      4.94 o
   6   0   4      204.41      209.12      4.62 o
   7   0   4      268.62      258.94      4.47 o
   8   0   4       35.69       25.19      2.08 o
   9   0   4       84.09       83.69      7.74 o
  10   0   4       75.36       74.36      6.81 o
  11   0   4       17.96       22.17      6.08 o
  12   0   4       25.16       34.32      5.04 o
   1   1   4       15.86       14.92      1.36 o
   2   1   4       37.10       38.03      1.92 o
   3   1   4        3.64        9.44      1.38 o
   4   1   4       41.58       47.38      1.40 o
   5   1   4        1.49        3.41      1.61 o
   6   1   4        0.96       16.32      1.72 o
   7   1   4       78.54       90.24      2.13 o
   8   1   4        7.46        5.98      1.36 o
   9   1   4        2.76        7.49      2.16 o
  10   1   4       52.11       58.77      3.44 o
  11   1   4        3.73        9.61      3.09 o
  12   1   4        9.61       17.88      3.36 o
   0   2   4     1606.08     1383.47     17.51 o
   1   2   4      145.55      143.20      3.37 o
   2   2   4      461.30      398.35      4.63 o
   3   2   4      177.23      158.41      2.47 o
   4   2   4      217.03      193.54      2.73 o
   5   2   4       15.21       30.13      2.00 o
   6   2   4      289.67      255.58      4.46 o
   7   2   4       38.15       51.45      2.13 o
   8   2   4       19.73       22.10      1.46 o
   9   2   4       85.37       88.53      2.97 o
  10   2   4       90.43       98.01      4.01 o
  11   2   4       29.36       40.92      3.51 o
  12   2   4       32.60       43.43      3.72 o
   1   3   4        3.98       10.39      1.40 o
   2   3   4       30.73       32.53      1.63 o
   3   3   4       17.33       21.36      1.39 o
   4   3   4      166.03      142.70      2.30 o
   5   3   4        4.82        5.77      1.22 o
   6   3   4        8.20       15.21      1.52 o
   7   3   4       26.48       33.19      1.73 o
   8   3   4        1.89        2.63      1.70 o
   9   3   4        3.53        5.46      2.15 o
  10   3   4       34.98       43.75      2.93 o
  11   3   4       16.01       15.37      3.14 o
  12   3   4        3.42        8.76      3.09 o
   0   4   4     1873.32     1799.83     22.48 o
   1   4   4      436.31      397.75      4.21 o
   2   4   4      852.85      779.97      7.65 o
   3   4   4       63.62       72.17      1.75 o
   4   4   4      337.32      304.38      3.50 o
   5   4   4       15.52       28.82      1.41 o
   6   4   4      514.99      481.43      4.88 o
   7   4   4       13.37       20.75      1.57 o
   8   4   4       42.99       44.68      2.02 o
   9   4   4       21.07       22.94      1.91 o
  10   4   4      132.04      124.25      3.33 o
  11   4   4       25.18       28.79      3.02 o
  12   4   4       47.30       59.04      3.68 o
   1   5   4       40.20       39.89      1.47 o
   2   5   4       18.53       31.48      1.38 o
   3   5   4        7.13       10.12      1.36 o
   4   5   4      244.84      228.65      2.88 o
   5   5   4       28.71       27.24      1.31 o
   6   5   4        0.80       11.66      1.33 o
   7   5   4       17.74       20.41      1.66 o
   8   5   4        0.13       -0.19      1.61 o
   9   5   4       16.50       15.23      1.80 o
  10   5   4        7.26       17.07      2.24 o
  11   5   4       22.16       21.98      2.99 o
  12   5   4        4.85        6.37      2.92 o
   0   6   4      561.38      525.81      7.59 o
   1   6   4      363.01      379.42      4.08 o
   2   6   4      630.00      624.47      5.68 o
   3   6   4      302.69      282.25      3.26 o
   4   6   4      473.11      490.86      4.83 o
   5   6   4       70.92       77.18      1.69 o
   6   6   4      334.02      330.01      3.64 o
   7   6   4       13.23       16.80      1.74 o
   8   6   4       82.14       86.23      2.41 o
   9   6   4       24.68       36.22      2.03 o
  10   6   4      204.50      213.85      4.02 o
  11   6   4       10.86       13.98      2.58 o
  12   6   4       66.16       83.11      3.92 o
   1   7   4       36.39       41.18      1.52 o
   2   7   4       71.21       79.00      1.82 o
   3   7   4        0.79        9.70      1.36 o
   4   7   4       10.79       17.76      1.60 o
   5   7   4       33.79       47.83      1.48 o
   6   7   4       98.79       99.07      1.91 o
   7   7   4        0.96       -0.40      1.55 o
   8   7   4        0.15        1.13      1.59 o
   9   7   4       13.99       16.26      1.85 o
  10   7   4        0.26        9.00      2.19 o
  11   7   4        9.00       10.02      2.33 o
  12   7   4        4.54       10.97      2.94 o
   0   8   4      160.34      132.32      3.61 o
   1   8   4      327.67      301.09      3.38 o
   2   8   4      225.71      188.22      2.61 o
   3   8   4       54.64       54.62      1.64 o
   4   8   4       32.23       27.86      1.39 o
   5   8   4      102.35       84.65      1.89 o
   6   8   4      102.21      108.92      2.00 o
   7   8   4       14.23       11.48      1.57 o
   8   8   4      120.68      120.07      2.68 o
   9   8   4        3.37        2.13      1.71 o
  10   8   4      111.51      111.60      3.20 o
  11   8   4        6.74        8.42      2.35 o
  12   8   4       43.32       54.17      3.92 o
   1   9   4       80.51       95.20      1.94 o
   2   9   4      233.85      233.96      2.91 o
   3   9   4       39.32       52.94      1.74 o
   4   9   4       14.23       10.01      1.24 o
   5   9   4       59.99       53.95      1.73 o
   6   9   4      129.83      132.81      2.22 o
   7   9   4        0.01       -0.68      1.41 o
   8   9   4       17.42       23.44      1.86 o
   9   9   4        9.26        6.63      1.77 o
  10   9   4        0.06        3.06      2.34 o
  11   9   4        4.93        6.03      2.71 o
   0  10   4        4.26        5.69      2.11 o
   1  10   4      372.20      304.42      3.41 o
   2  10   4       56.35       51.74      1.55 o
   3  10   4      243.47      203.55      2.61 o
   4  10   4       42.83       52.73      1.71 o
   5  10   4       88.08       76.11      1.97 o
   6  10   4       69.61       74.50      1.88 o
   7  10   4        0.63       -1.41      1.41 o
   8  10   4       74.78       70.55      2.32 o
   9  10   4        6.10        6.46      1.79 o
  10  10   4       70.46       69.02      3.13 o
  11  10   4        3.36        1.39      2.69 o
   1  11   4       70.85       69.58      2.06 o
   2  11   4        4.19        5.67      1.22 o
   3  11   4       24.00       18.51      1.44 o
   4  11   4       68.30       69.79      1.87 o
   5  11   4       91.78       76.11      2.01 o
   6  11   4       87.21       78.07      1.94 o
   7  11   4        6.64        3.19      1.49 o
   8  11   4        7.55        7.20      1.81 o
   9  11   4        9.42        7.97      2.03 o
  10  11   4        2.65        3.58      2.48 o
  11  11   4        5.31        1.86      2.71 o
   0  12   4      149.92      186.37      3.32 o
   1  12   4      637.96      603.35      5.55 o
   2  12   4      352.06      344.90      3.95 o
   3  12   4       83.73       88.29      2.09 o
   4  12   4      132.54      120.81      2.31 o
   5  12   4       37.51       44.21      1.77 o
   6  12   4      120.53      126.16      2.39 o
   7  12   4        0.17        3.15      1.61 o
   8  12   4       81.06       74.29      2.74 o
   9  12   4        4.32        4.02      2.02 o
  10  12   4       47.41       47.45      2.66 o
  11  12   4       10.53        9.15      2.80 o
   1  13   4       11.06       16.87      1.38 o
   2  13   4        8.43       16.56      1.53 o
   3  13   4        1.33        3.28      1.50 o
   4  13   4       71.42       73.24      2.07 o
   5  13   4        8.55        7.96      1.60 o
   6  13   4       17.85       18.06      1.73 o
   7  13   4        0.41       -0.32      1.46 o
   8  13   4        0.19       -1.48      1.86 o
   9  13   4        3.44        3.87      2.11 o
  10  13   4        0.10        3.53      2.18 o
  11  13   4        6.56        4.27      2.76 o
   0  14   4      433.09      384.33      6.36 o
   1  14   4       31.24       32.91      1.55 o
   2  14   4      407.15      379.87      4.36 o
   3  14   4       33.93       38.94      1.73 o
   4  14   4      173.86      174.32      3.18 o
   5  14   4       12.12       11.66      1.70 o
   6  14   4      149.99      131.07      2.77 o
   7  14   4        1.45        1.91      1.51 o
   8  14   4       55.72       47.35      2.38 o
   9  14   4       21.24       20.85      2.04 o
  10  14   4       67.77       72.23      2.74 o
   1  15   4        7.49        8.87      1.44 o
   2  15   4        1.81        4.85      1.37 o
   3  15   4        4.82        1.05      1.37 o
   4  15   4       10.32       12.69      1.55 o
   5  15   4        0.19       -0.35      1.46 o
   6  15   4        0.29        5.44      1.52 o
   7  15   4       22.96       22.91      1.66 o
   8  15   4        6.89        2.54      1.77 o
   9  15   4       17.49       14.53      2.05 o
  10  15   4        1.94        2.47      2.02 o
   0  16   4      253.77      253.18      4.86 o
   1  16   4       16.10       12.25      1.52 o
   2  16   4      159.41      150.19      2.50 o
   3  16   4       12.79        8.96      1.46 o
   4  16   4       54.17       49.98      1.88 o
   5  16   4       59.48       47.19      1.98 o
   6  16   4      110.68      121.77      2.59 o
   7  16   4       38.47       34.99      2.31 o
   8  16   4       25.38       26.42      1.93 o
   9  16   4       15.23       11.29      2.03 o
  10  16   4       31.01       29.65      2.30 o
   1  17   4        1.43       -0.02      1.43 o
   2  17   4        2.19        3.90      1.37 o
   3  17   4        0.45        3.63      1.43 o
   4  17   4       11.08        8.84      1.54 o
   5  17   4        0.43        2.33      1.53 o
   6  17   4        0.01        2.69      1.56 o
   7  17   4       16.05       13.32      1.70 o
   8  17   4        1.23        5.03      1.81 o
   9  17   4        0.73       -1.08      1.90 o
  10  17   4        2.78        3.11      2.06 o
   0  18   4      170.12      161.60      4.01 o
   1  18   4       57.50       57.41      2.02 o
   2  18   4       94.64      107.37      2.29 o
   3  18   4       64.29       65.88      1.98 o
   4  18   4       67.14       72.18      2.07 o
   5  18   4       11.45        9.32      1.67 o
   6  18   4       42.19       46.11      1.93 o
   7  18   4       12.78       15.34      1.74 o
   8  18   4        3.49       -0.77      1.80 o
   9  18   4       27.59       21.60      2.16 o
   1  19   4        0.00        1.61      1.53 o
   2  19   4       29.65       30.48      1.66 o
   3  19   4        2.49        4.23      1.43 o
   4  19   4        8.08       10.42      1.53 o
   5  19   4        0.72       -1.45      1.45 o
   6  19   4        4.60        5.12      1.58 o
   7  19   4        1.92        2.14      1.63 o
   8  19   4        2.13        1.60      1.85 o
   9  19   4        0.21        3.30      1.99 o
   0  20   4      162.32      173.34      4.20 o
   1  20   4       21.10       19.42      1.73 o
   2  20   4       50.16       52.17      1.91 o
   3  20   4        5.00        4.96      1.45 o
   4  20   4        8.05        2.88      1.50 o
   5  20   4        6.87        6.46      1.61 o
   6  20   4       22.22       23.08      1.83 o
   7  20   4       14.17       17.55      1.78 o
   8  20   4        0.26       -0.37      1.82 o
   1  21   4        0.00        0.35      1.59 o
   2  21   4        4.73        5.28      1.54 o
   3  21   4        0.33       -0.48      1.46 o
   4  21   4       12.99       13.59      1.62 o
   5  21   4        1.05        0.77      1.59 o
   6  21   4        4.46        5.34      1.66 o
   7  21   4        7.46        7.95      1.72 o
   8  21   4        0.95       -1.87      1.87 o
   0  22   4       76.19       73.09      3.57 o
   1  22   4        8.90        6.33      1.63 o
   2  22   4       34.80       42.23      1.93 o
   3  22   4       23.52       27.43      1.79 o
   4  22   4       27.25       32.20      1.83 o
   5  22   4        4.95        7.70      1.69 o
   6  22   4       22.54       20.56      1.83 o
   7  22   4        5.30        7.90      1.79 o
   1  23   4        0.09        0.92      1.62 o
   2  23   4        1.08        2.35      1.67 o
   3  23   4        3.34        5.14      1.61 o
   4  23   4        1.64       -0.12      1.58 o
   5  23   4        0.06       -1.52      1.65 o
   6  23   4        0.52        0.49      1.66 o
   7  23   4        0.70       -0.85      1.74 o
   0  24   4       67.53       76.31      4.35 o
   1  24   4       12.84       12.93      1.82 o
   2  24   4       53.04       55.18      2.19 o
   3  24   4        4.31        2.75      1.68 o
   4  24   4       25.88       23.83      1.85 o
   5  24   4        8.36        4.42      1.77 o
   6  24   4       24.91       30.97      1.98 o
   1  25   4        1.16        1.11      1.74 o
   2  25   4        2.11        3.23      2.09 o
   3  25   4        2.44        1.43      1.69 o
   4  25   4        0.22       -0.36      1.66 o
   5  25   4        0.48       -1.72      1.72 o
   0  26   4        7.26        5.45      2.65 o
   1  26   4        6.04        0.07      1.80 o
   2  26   4       10.44        8.73      1.87 o
   3  26   4        9.34        6.71      1.85 o
   4  26   4       14.18       14.72      1.83 o
   1  27   4        0.85        0.58      1.83 o
   2  27   4        0.01       -1.57      1.78 o
   3  27   4        0.29       -0.10      1.84 o
   0  28   4        0.30        1.95      2.67 o
   1  28   4       25.20       24.33      2.07 o
   1   0   5        0.90        6.84      2.38 o
   2   0   5       57.39       81.61      5.21 o
   3   0   5        7.37        5.49      2.32 o
   4   0   5        1.37        7.14      2.54 o
   5   0   5       36.37       51.42      3.12 o
   6   0   5       44.90       31.22      2.92 o
   7   0   5       24.76       24.19      3.43 o
   8   0   5        4.26        6.50      3.92 o
   9   0   5        7.69       14.94      4.23 o
  10   0   5       29.73       36.98      7.33 o
   0   1   5      352.77      308.80      5.80 o
   1   1   5      174.61      157.46      2.94 o
   2   1   5      337.38      313.63      4.20 o
   3   1   5       66.58       59.00      2.00 o
   4   1   5       88.36       81.36      2.23 o
   5   1   5      134.36      118.17      2.74 o
   6   1   5       10.68       13.60      1.90 o
   7   1   5       40.66       46.39      2.24 o
   8   1   5        6.50        7.48      2.79 o
   9   1   5        1.57       -1.05      2.93 o
  10   1   5       12.94       19.45      3.39 o
   1   2   5        0.99        6.89      1.72 o
   2   2   5       94.27      109.16      2.58 o
   3   2   5        0.80        2.04      1.43 o
   4   2   5        2.11        3.21      1.59 o
   5   2   5       21.18       23.12      1.79 o
   6   2   5       45.93       49.03      2.26 o
   7   2   5       24.03       29.19      2.37 o
   8   2   5        0.91       -0.91      1.96 o
   9   2   5       14.90       10.89      2.91 o
  10   2   5       23.70       16.97      3.67 o
   0   3   5      508.92      451.64      7.53 o
   1   3   5      167.43      153.08      2.91 o
   2   3   5      513.92      450.59      5.32 o
   3   3   5       83.51      104.05      2.28 o
   4   3   5      149.42      129.70      2.59 o
   5   3   5      136.13      145.69      2.78 o
   6   3   5       32.99       31.31      1.98 o
   7   3   5       95.94      105.31      2.69 o
   8   3   5       25.83       26.93      2.06 o
   9   3   5       24.11       29.19      3.01 o
  10   3   5       17.21       17.90      3.10 o
   1   4   5        8.07        7.68      1.76 o
   2   4   5       96.67      115.73      2.62 o
   3   4   5        3.13        4.90      1.51 o
   4   4   5       43.64       56.12      2.12 o
   5   4   5       34.72       55.39      2.22 o
   6   4   5       47.46       51.20      2.37 o
   7   4   5        0.11        7.04      1.75 o
   8   4   5        3.46        5.71      1.82 o
   9   4   5       13.07       12.03      3.27 o
  10   4   5       12.02        5.83      2.94 o
   0   5   5      362.74      335.99      6.17 o
   1   5   5       83.48       81.89      2.37 o
   2   5   5      525.89      510.06      5.41 o
   3   5   5      171.11      159.25      2.73 o
   4   5   5      255.33      263.97      4.08 o
   5   5   5      152.71      142.30      3.17 o
   6   5   5      102.48      112.56      2.70 o
   7   5   5      142.98      137.42      2.94 o
   8   5   5       92.34       92.31      2.66 o
   9   5   5       63.46       73.64      3.22 o
  10   5   5       37.96       38.77      3.32 o
   1   6   5       43.00       49.05      2.09 o
   2   6   5       37.62       57.74      2.13 o
   3   6   5        6.75       16.68      1.60 o
   4   6   5        0.03        4.10      1.89 o
   5   6   5       61.56       69.72      2.28 o
   6   6   5        1.86        3.01      1.75 o
   7   6   5        8.05       15.69      1.91 o
   8   6   5        0.65        4.76      1.88 o
   9   6   5        4.35       13.70      2.77 o
  10   6   5        4.45        2.90      2.87 o
   0   7   5       87.04      105.55      3.62 o
   1   7   5       17.33       23.26      1.85 o
   2   7   5      234.17      222.90      3.20 o
   3   7   5       95.54       94.19      2.41 o
   4   7   5       78.51       83.64      2.88 o
   5   7   5       45.43       44.02      2.02 o
   6   7   5       42.01       46.86      2.15 o
   7   7   5      123.84      119.42      2.83 o
   8   7   5      113.78      116.58      2.98 o
   9   7   5       80.19       83.96      3.36 o
  10   7   5       43.91       54.38      4.84 o
   1   8   5       90.66       68.38      2.21 o
   2   8   5       18.53       25.72      1.87 o
   3   8   5       11.22        6.49      1.77 o
   4   8   5       32.89       40.57      2.10 o
   5   8   5       57.28       51.83      2.12 o
   6   8   5       11.44        9.69      1.77 o
   7   8   5       19.63       25.78      2.00 o
   8   8   5        7.35       11.39      2.09 o
   9   8   5        0.03        3.58      3.15 o
  10   8   5        2.93       -0.57      3.13 o
   0   9   5        1.13       -2.67      2.67 o
   1   9   5        0.24        4.07      1.81 o
   2   9   5       50.44       36.08      2.05 o
   3   9   5       78.62       85.57      2.32 o
   4   9   5        7.89        7.58      1.69 o
   5   9   5       15.53       22.96      1.90 o
   6   9   5       12.81       11.28      1.93 o
   7   9   5       91.80       84.39      3.00 o
   8   9   5       80.43       77.25      2.98 o
   9   9   5       63.74       65.83      3.47 o
   1  10   5       56.93       53.81      2.64 o
   2  10   5        0.38        2.49      1.96 o
   3  10   5        0.70        6.00      1.77 o
   4  10   5        7.14        7.93      1.82 o
   5  10   5       32.00       32.46      2.26 o
   6  10   5       12.50       10.24      2.04 o
   7  10   5       26.59       26.29      2.62 o
   8  10   5        8.97       10.78      2.29 o
   9  10   5        1.15        4.83      2.26 o
   0  11   5       21.36       24.07      3.06 o
   1  11   5        2.41        2.93      1.94 o
   2  11   5      126.62      115.79      2.95 o
   3  11   5       79.91       70.11      2.54 o
   4  11   5       44.96       50.51      2.32 o
   5  11   5       23.95       24.68      2.31 o
   6  11   5       25.50       31.13      2.33 o
   7  11   5       91.55       86.07      2.99 o
   8  11   5       64.84       61.34      2.85 o
   9  11   5       43.52       48.28      3.31 o
   1  12   5       39.68       40.39      2.23 o
   2  12   5        8.40       13.26      2.01 o
   3  12   5        0.23        3.42      2.18 o
   4  12   5        4.96        3.45      1.95 o
   5  12   5       33.92       43.08      3.00 o
   6  12   5        0.75        2.01      2.40 o
   7  12   5       20.14       20.89      2.34 o
   8  12   5        5.46        6.70      2.50 o
   9  12   5        0.24       -0.85      2.45 o
   0  13   5      112.63      116.94      3.76 o
   1  13   5        9.83       11.34      1.82 o
   2  13   5      200.56      197.95      3.64 o
   3  13   5       65.83       57.62      2.50 o
   4  13   5       83.54       93.61      2.83 o
   5  13   5       23.86       27.88      2.61 o
   6  13   5       36.81       33.23      2.33 o
   7  13   5       74.94       76.07      3.31 o
   8  13   5       43.59       40.78      2.69 o
   1  14   5       22.08       21.89      1.85 o
   2  14   5        6.55       11.26      1.80 o
   3  14   5        3.94        1.93      1.92 o
   4  14   5        0.36        1.08      1.86 o
   5  14   5       19.00       14.00      2.51 o
   6  14   5        1.30       -2.11      2.11 o
   7  14   5        1.39        5.36      2.55 o
   8  14   5        0.19        4.09      2.26 o
   0  15   5      102.80       98.11      3.56 o
   1  15   5       55.95       60.38      2.23 o
   2  15   5      134.66      118.80      2.66 o
   3  15   5       58.40       56.34      2.23 o
   4  15   5       49.86       43.94      2.24 o
   5  15   5       49.55       55.67      2.75 o
   6  15   5       32.83       34.01      2.72 o
   7  15   5       62.08       58.54      2.56 o
   8  15   5       39.48       46.36      2.55 o
   1  16   5        1.83        3.61      1.71 o
   2  16   5        2.00        4.99      1.70 o
   3  16   5        1.00        1.15      1.63 o
   4  16   5        2.09       -1.31      1.73 o
   5  16   5        6.27        9.56      2.22 o
   6  16   5        6.80        7.46      2.26 o
   7  16   5        0.34        2.90      2.14 o
   0  17   5      115.40       93.38      3.53 o
   1  17   5       62.80       58.74      2.23 o
   2  17   5      105.73      103.97      2.63 o
   3  17   5       46.31       41.79      2.05 o
   4  17   5       45.41       47.48      2.49 o
   5  17   5       30.92       26.80      2.43 o
   6  17   5       13.10       12.26      2.26 o
   7  17   5       14.05       10.99      2.42 o
   1  18   5        0.54       -1.44      1.64 o
   2  18   5       16.30       15.72      1.83 o
   3  18   5        2.56        0.13      1.68 o
   4  18   5        2.05       -1.44      1.74 o
   5  18   5        0.27       -1.87      1.87 o
   6  18   5        6.55        7.49      2.16 o
   7  18   5        6.20        3.45      2.34 o
   0  19   5       73.36       71.38      3.40 o
   1  19   5       24.85       26.09      1.98 o
   2  19   5       56.02       52.52      2.20 o
   3  19   5        5.04        1.95      1.76 o
   4  19   5       13.15       11.33      1.88 o
   5  19   5       14.44       13.71      2.03 o
   6  19   5        1.00       -2.00      2.00 o
   1  20   5        0.54       -0.20      1.75 o
   2  20   5       11.18       12.46      1.86 o
   3  20   5        2.34       -1.75      1.75 o
   4  20   5        8.71        8.84      1.88 o
   5  20   5        0.88       -1.15      1.91 o
   0  21   5       34.48       37.47      3.55 o
   1  21   5       17.99       19.02      1.94 o
   2  21   5       22.44       25.96      2.05 o
   3  21   5       11.08        9.67      1.90 o
   4  21   5       12.18       10.45      1.97 o
   5  21   5       15.44       13.58      2.09 o
   1  22   5        0.07        1.31      1.86 o
   2  22   5        4.75        9.48      1.91 o
   3  22   5        0.83       -0.15      1.82 o
   4  22   5        0.10       -0.77      1.86 o
   0  23   5       36.41       45.63      3.26 o
   1  23   5       17.63       14.85      2.00 o
   2  23   5       32.98       36.49      2.23 o
   0   0   6        5.49        0.81      3.66 o
   1   0   6       85.67       99.34      4.02 o
   2   0   6        1.87        1.75      2.68 o
   3   0   6       47.19       53.14      3.38 o
   4   0   6       74.37       72.52      4.33 o
   5   0   6       72.78       53.49      5.15 o
   6   0   6       42.19       39.98      5.89 o
   7   0   6        9.95        6.81      6.57 o
   1   1   6        4.81       14.50      2.02 o
   2   1   6       39.03       30.79      2.18 o
   3   1   6       12.46       16.30      2.14 o
   4   1   6        2.61       11.06      2.36 o
   5   1   6        0.15       14.12      2.89 o
   6   1   6       30.01       32.53      3.93 o
   7   1   6        0.47        3.17      2.56 o
   0   2   6       37.09       42.27      3.26 o
   1   2   6       99.87      109.27      2.88 o
   2   2   6       12.27       12.57      2.09 o
   3   2   6       59.66       68.33      2.80 o
   4   2   6       69.08       64.30      2.96 o
   5   2   6      109.39      119.50      3.95 o
   6   2   6       29.18       36.15      4.05 o
   7   2   6       41.82       43.05      3.05 o
   1   3   6        1.27        5.46      1.94 o
   2   3   6       13.47       10.29      2.27 o
   3   3   6       16.29       21.67      2.40 o
   4   3   6        0.03       11.00      2.39 o
   5   3   6        0.38       14.70      2.51 o
   6   3   6        5.99        8.57      2.55 o
   7   3   6        0.64        5.54      2.60 o
   0   4   6      129.43      123.49      5.05 o
   1   4   6       70.57       71.29      3.19 o
   2   4   6       34.05       39.57      2.62 o
   3   4   6      100.25      115.69      3.52 o
   4   4   6       92.78      110.41      3.51 o
   5   4   6      166.50      165.71      4.08 o
   6   4   6       40.38       50.41      2.89 o
   7   4   6      104.62      106.19      5.12 o
   1   5   6        0.22       -1.65      2.37 o
   2   5   6        0.13        0.78      2.48 o
   3   5   6       32.73       52.62      3.07 o
   4   5   6        1.30        8.97      2.70 o
   5   5   6       12.59       26.91      2.95 o
   6   5   6        0.00        1.05      2.86 o
   7   5   6        9.07       16.25      2.72 o
   0   6   6      145.73      135.74      6.24 o
   1   6   6       26.40       25.51      2.59 o
   2   6   6       25.36       29.90      3.18 o
   3   6   6       65.39       64.01      3.39 o
   4   6   6       89.71       82.63      3.86 o
   5   6   6      115.50      108.87      4.77 o
   6   6   6       56.10       58.46      3.36 o
   7   6   6      118.53      114.25      5.95 o
   1   7   6        6.83        3.99      2.32 o
   2   7   6        0.04        0.98      2.75 o
   3   7   6       53.12       46.13      3.37 o
   4   7   6        1.11        3.92      2.80 o
   5   7   6       22.82       23.68      2.75 o
   6   7   6        0.19        3.23      2.57 o
   7   7   6       13.73       23.61      2.83 o
   0   8   6      128.44      137.19      5.60 o
   1   8   6        3.58        8.44      2.37 o
   2   8   6        7.15        7.58      2.81 o
   3   8   6       27.75       38.60      3.57 o
   4   8   6       57.25       56.45      3.27 o
   5   8   6       44.14       52.90      3.11 o
   6   8   6       46.24       38.69      3.13 o
   1   9   6       10.09        8.84      2.40 o
   2   9   6        0.81       -1.82      2.76 o
   3   9   6       51.35       42.79      2.94 o
   4   9   6        2.07        2.39      2.51 o
   5   9   6       26.90       20.74      2.76 o
   6   9   6        0.96        4.68      2.58 o
   0  10   6      156.56      145.73      5.12 o
   1  10   6        0.19       -2.20      2.20 o
   2  10   6       14.11       12.63      2.97 o
   3  10   6       12.16       13.97      2.62 o
   4  10   6       49.15       43.49      3.03 o
   5  10   6       30.00       40.23      3.04 o
   6  10   6       33.44       37.24      3.05 o
   1  11   6        6.62        3.13      2.20 o
   2  11   6        3.21        3.28      2.43 o
   3  11   6       35.17       36.82      2.91 o
   4  11   6        0.00       -1.56      2.44 o
   5  11   6       29.07       31.31      2.93 o
   6  11   6        2.65        2.83      2.60 o
   0  12   6      137.75      111.50      4.73 o
   1  12   6        0.08       -0.37      1.98 o
   2  12   6       18.28       12.92      2.45 o
   3  12   6       21.88       18.00      2.69 o
   4  12   6       46.25       47.30      3.11 o
   5  12   6       42.25       38.45      3.08 o
   1  13   6        2.55        2.07      2.02 o
   2  13   6        0.47       -1.85      2.07 o
   3  13   6       19.70       16.57      2.70 o
   4  13   6        0.29        3.88      2.66 o
   5  13   6       10.64       15.80      2.78 o
   0  14   6       46.15       51.55      3.35 o
   1  14   6       31.66       31.02      2.16 o
   2  14   6        7.72       10.99      2.03 o
   3  14   6       45.75       48.80      3.02 o
   4  14   6       33.83       30.73      2.96 o
   1  15   6        0.17        1.41      1.88 o
   2  15   6        1.20        0.15      1.95 o
   3  15   6        4.28        3.77      2.14 o
   0  16   6       15.83       13.46      3.40 o
   1  16   6       52.64       49.85      2.38 o
   2  16   6        5.21        3.99      1.98 o
   3  16   6       43.85       48.82      2.65 o
   1  17   6        0.54       -1.46      1.95 o
 
